# Supplementary material for: Microenvironment‐Driven Mast Cell Plasticity: Insights From Cytokine‐Activated Gene Signatures in Skin and Respiratory Diseases
Source: Allergy. 2025 Sep 10;80(11):3077–94. doi: 10.1111/all.70052 (PMC12590347; doi:10.1111/all.70052)
Supplement: Supplementary file 3 — Data S1: all70052‐sup‐0003‐DataS1.xlsx. [file ALL-80-3077-s001.xlsx]

## Sheet: Shared DEGs
ENSEMBL ID	Gene Symbol	Class	IFNγ Log2 Fold Change	IFNγ FDR p value	IL33 Log2 Fold Change	IL-33 FDR p value	IL4IL13 Log2 Fold Change	IL-4+IL-13 FDR p value	TGFβ Log2 Fold Change	TGFβ FDR p value
ENSG00000163686.15	ABHD6	protein coding	0.230642	0.0105296	-0.880487	2.62917e-26	0.444209	1.14368e-07	-0.384847	7.14241e-06
ENSG00000173210.20	ABLIM3	protein coding	-1.28839	1.1165e-11	-3.08778	3.94234e-52	-2.89413	4.60575e-44	-0.531651	0.00524504
ENSG00000265206.5	AC004687.1	lncRNA	0.427184	0.0120861	0.740284	4.12122e-06	0.83323	3.3012e-07	0.617468	0.000163778
ENSG00000205485.13	AC004980.1	transcribed unprocessed pseudogene	-0.857233	1.14573e-13	-0.907915	3.00474e-15	-0.59024	8.10411e-07	-0.772803	2.3916e-11
ENSG00000286220.1	AC007546.3	transcribed unprocessed pseudogene	2.68798	1.13246e-14	-1.99918	0.000144803	5.26589	2.97526e-54	-0.963892	0.01942
ENSG00000287263.1	AC008875.3	lncRNA	2.0711	3.35782e-149	-0.425927	2.67496e-06	0.425608	2.04217e-06	1.03223	6.91542e-36
ENSG00000263276.1	AC020978.7	lncRNA	-0.949484	0.00290535	-1.41938	2.8971e-05	0.723638	0.0104377	-0.582745	0.0493916
ENSG00000254343.2	AC091563.1	lncRNA	-1.63488	2.0383e-05	-2.93225	2.06026e-09	-0.935335	0.00937958	0.811141	0.00663655
ENSG00000260182.1	AC120498.2	lncRNA	-0.938436	2.60643e-07	-0.656314	0.000302354	-0.912717	6.71061e-07	0.784638	1.39957e-05
ENSG00000251002.8	AC244502.1	lncRNA	1.42751	2.01531e-10	1.28248	9.80658e-09	0.75029	0.00114603	0.968567	1.89681e-05
ENSG00000076555.15	ACACB	protein coding	-0.948834	6.22259e-18	-0.84421	1.05085e-14	-0.263859	0.0295996	0.592187	1.24012e-08
ENSG00000177076.6	ACER2	protein coding	-0.340294	0.0102356	-0.457423	0.000303602	-0.372146	0.00573822	-0.588072	3.99226e-06
ENSG00000131473.17	ACLY	protein coding	0.393605	3.57162e-12	0.30384	1.0854e-07	0.249526	3.32189e-05	-0.140817	0.0308394
ENSG00000100412.17	ACO2	protein coding	0.303542	5.98818e-05	0.347161	2.94674e-06	0.193709	0.0221272	-0.235942	0.00268622
ENSG00000154930.15	ACSS1	protein coding	0.529134	1.49873e-12	-1.01933	1.29529e-39	-0.202412	0.0210677	-0.666797	5.60219e-18
ENSG00000075624.17	ACTB	protein coding	0.573253	1.41651e-05	0.456491	0.000580847	0.540602	4.46179e-05	-0.51515	0.000101039
ENSG00000184009.12	ACTG1	protein coding	0.721493	6.101e-11	0.942012	5.29392e-18	0.879242	1.22624e-15	-0.363286	0.0017857
ENSG00000156140.10	ADAMTS3	protein coding	-1.63432	1.09372e-60	1.42891	1.12924e-57	0.719667	1.24559e-14	-0.921574	1.99476e-21
ENSG00000174233.11	ADCY6	protein coding	-0.51872	0.000238958	0.300996	0.0374232	0.333572	0.021491	0.348817	0.0157055
ENSG00000123146.20	ADGRE5	protein coding	1.32484	6.77629e-255	0.259706	2.82608e-10	-0.116951	0.0161372	0.177256	3.97343e-05
ENSG00000156920.11	ADGRG4	protein coding	-1.70127	4.76313e-05	-0.847688	0.017656	-2.86808	2.63518e-08	-2.17132	1.04097e-06
ENSG00000072071.16	ADGRL1	protein coding	0.301442	0.0363021	-0.367837	0.00795914	-0.892915	2.61191e-11	0.544261	4.85058e-05
ENSG00000150594.7	ADRA2A	protein coding	1.06184	0.00592547	-3.39613	1.27221e-10	-1.54024	0.00075082	3.95379	1.20916e-22
ENSG00000133612.19	AGAP3	protein coding	-0.305432	0.0116369	0.602961	4.85039e-08	-0.25643	0.043333	2.0365	3.2106e-80
ENSG00000026652.15	AGPAT4	protein coding	-0.354786	0.0214075	-1.10989	2.46634e-14	0.316953	0.0392379	0.746364	1.63095e-07
ENSG00000018510.17	AGPS	protein coding	-0.274884	0.000297934	-0.789368	1.11233e-29	-0.555295	2.74924e-15	-0.418106	3.91308e-09
ENSG00000042286.15	AIFM2	protein coding	0.29017	0.00136296	0.644659	8.50099e-15	0.200846	0.0480212	-0.620063	5.55362e-12
ENSG00000004455.17	AK2	protein coding	0.362317	1.59993e-09	0.454008	1.20182e-14	0.429086	7.74717e-13	0.186499	0.00440403
ENSG00000140057.9	AK7	protein coding	-2.19881	0.000715758	1.4995	0.000152013	3.60511	1.79512e-19	-1.35059	0.0107906
ENSG00000121057.13	AKAP1	protein coding	-0.339487	0.00346385	-0.374032	0.000929854	-0.426016	0.000217742	0.328657	0.00406455
ENSG00000166452.12	AKIP1	protein coding	-0.475505	1.25451e-07	-0.455125	3.4176e-07	-0.518221	1.6112e-08	0.35979	6.06243e-05
ENSG00000117448.14	AKR1A1	protein coding	0.491841	3.16504e-06	0.479779	4.49478e-06	-0.30133	0.00761772	-0.294284	0.00902118
ENSG00000232310.8	AL078590.2	lncRNA	-0.801822	3.84511e-17	-1.94137	1.57658e-90	-0.863587	2.83945e-19	0.313135	0.00166618
ENSG00000287167.1	AL133313.1	lncRNA	-1.38338	0.00177339	-2.77619	9.54409e-07	-0.773198	0.0373073	0.781322	0.023381
ENSG00000227240.2	AL136456.1	lncRNA	-0.751495	0.000347091	-2.35118	1.43428e-23	-0.922677	2.3434e-05	-1.84667	3.21714e-16
ENSG00000286073.1	AL138900.2	unprocessed pseudogene	-3.01029	6.98275e-69	-1.44049	1.58185e-20	-2.42044	1.84895e-45	-2.46158	5.83492e-50
ENSG00000238272.1	AL139142.1	lncRNA	-1.23825	0.00710686	-3.43875	1.90449e-06	-1.12212	0.0174161	-0.85651	0.0347742
ENSG00000274330.1	AL160191.3	unprocessed pseudogene	-0.587772	0.00296239	-0.819556	2.75081e-05	-0.413539	0.0386205	-1.01477	4.72191e-07
ENSG00000226149.6	AL356124.1	lncRNA	-0.933658	3.89313e-05	-0.542416	0.0148253	-0.777961	0.00067873	-1.14757	4.17045e-07
ENSG00000260947.1	AL356489.2	lncRNA	-1.03528	3.53876e-14	-2.96691	4.12769e-97	-1.71584	5.67603e-35	-1.3562	4.53871e-23
ENSG00000287063.1	AL356489.3	lncRNA	-1.30622	9.43325e-10	-3.20226	3.35079e-40	-1.80593	1.1644e-15	-1.37526	1.43101e-10
ENSG00000259033.2	AL356804.1	lncRNA	-0.790848	1.80349e-06	-1.24545	6.67049e-14	-0.615975	0.00032555	-0.507231	0.00246107
ENSG00000284309.1	AL391650.2	lncRNA	-2.12272	4.96109e-11	-1.19841	3.7088e-05	-2.11398	1.0676e-09	-2.13292	7.76318e-11
ENSG00000165092.13	ALDH1A1	protein coding	0.718277	2.74392e-14	-0.276076	0.00633715	-0.479617	7.84791e-07	-0.495232	2.70872e-07
ENSG00000119523.10	ALG2	protein coding	0.337619	0.00193713	0.93875	4.55676e-21	0.302187	0.00672449	0.276453	0.0139616
ENSG00000135409.11	AMHR2	protein coding	-0.358997	0.000263931	-1.31337	7.47773e-43	-1.04787	6.88287e-27	-0.248596	0.0164755
ENSG00000133805.15	AMPD3	protein coding	-0.748096	1.74919e-15	0.84975	2.9368e-21	-0.841263	2.04809e-18	1.48662	1.87804e-63
ENSG00000154122.14	ANKH	protein coding	-0.767314	1.75376e-10	-0.54418	6.72698e-06	-0.715495	4.02379e-09	1.4057	1.06105e-33
ENSG00000241859.7	ANOS2P	transcribed unprocessed pseudogene	-0.863672	6.21354e-05	-0.46301	0.0289788	-0.451095	0.0364073	-0.871001	6.22681e-05
ENSG00000136938.9	ANP32B	protein coding	-0.354587	0.000229598	-0.308471	0.0013579	-0.281073	0.00491516	0.429069	4.48786e-06
ENSG00000164111.15	ANXA5	protein coding	0.281577	0.0197095	0.502779	6.72912e-06	-0.322411	0.00671792	-0.836639	3.57668e-14
ENSG00000265190.7	ANXA8	protein coding	-2.17011	1.84646e-24	-1.45691	8.4137e-14	0.767301	1.05827e-05	-0.586132	0.00175887
ENSG00000272625.1	AP000919.3	lncRNA	-0.670896	0.000245048	-0.511348	0.00461247	-0.411244	0.026944	-2.10292	1.63501e-24
ENSG00000100280.16	AP1B1	protein coding	0.554322	2.37683e-11	-0.897859	4.1838e-28	1.03653	2.90239e-37	-0.673966	2.3507e-16
ENSG00000163697.17	APBB2	protein coding	-1.14593	5.85501e-15	-0.861941	2.59028e-09	-0.667436	7.75212e-06	-1.49183	2.53082e-23
ENSG00000221963.6	APOL6	protein coding	3.53102	0	0.807191	1.1093e-29	0.360659	2.10062e-06	-0.328739	2.43235e-05
ENSG00000143595.13	AQP10	protein coding	-1.2664	2.57967e-14	-0.763949	2.71257e-06	-0.919695	4.64595e-08	0.840508	1.00622e-07
ENSG00000075884.14	ARHGAP15	protein coding	-0.177533	0.044027	-0.220296	0.00828973	-0.280794	0.000761269	-0.405963	2.91303e-07
ENSG00000146376.11	ARHGAP18	protein coding	-0.255725	0.0149746	-0.482686	6.73429e-07	-0.776109	5.91384e-16	-1.15565	5.368e-34
ENSG00000163947.12	ARHGEF3	protein coding	0.765493	1.9743e-26	-0.2999	0.000126304	-0.366071	4.05273e-06	-0.342632	1.27396e-05
ENSG00000183111.12	ARHGEF37	protein coding	-1.21789	0.000264004	-0.693207	0.0204243	-1.69872	1.68811e-05	3.40199	5.3089e-36
ENSG00000165801.10	ARHGEF40	protein coding	-0.836205	8.06081e-18	-1.26681	1.49639e-39	-1.07388	1.97433e-28	0.529841	9.39096e-08
ENSG00000129675.16	ARHGEF6	protein coding	-0.393563	4.60802e-09	-0.740042	5.8548e-30	-0.228108	0.00158072	0.377992	1.86573e-08
ENSG00000131089.17	ARHGEF9	protein coding	-0.884709	1.41691e-25	-0.695472	1.83876e-16	-0.706568	2.93618e-16	-0.480492	2.11192e-08
ENSG00000116017.11	ARID3A	protein coding	-0.166567	0.0202257	-0.315631	1.654e-06	-0.264044	0.000213401	-0.178757	0.0131596
ENSG00000196843.17	ARID5A	protein coding	0.935463	2.06962e-19	0.717944	6.62952e-12	0.373895	0.000796375	0.728363	3.94422e-12
ENSG00000221883.4	ARIH2OS	lncRNA	1.0708	7.5028e-06	0.576325	0.0168137	0.506088	0.0374595	0.594606	0.0148222
ENSG00000185305.11	ARL15	protein coding	-0.695151	5.10363e-11	-0.932319	7.40203e-19	-0.350243	0.00176405	-0.872572	1.60658e-16
ENSG00000138175.9	ARL3	protein coding	-0.698314	5.85917e-09	0.273567	0.0222857	-0.566767	6.80134e-06	0.455076	5.62707e-05
ENSG00000177917.11	ARL6IP6	protein coding	0.50361	8.36465e-12	-0.589076	1.01526e-13	0.180175	0.0478842	-0.535654	2.88047e-11
ENSG00000135931.18	ARMC9	protein coding	-1.54891	2.12388e-07	0.686949	0.00453086	-1.09014	0.00030164	0.974758	6.63879e-05
ENSG00000029153.14	ARNTL2	protein coding	2.25922	1.36352e-67	1.75867	1.85857e-40	1.77255	5.86137e-40	-0.338734	0.0343648
ENSG00000162704.16	ARPC5	protein coding	0.381459	8.38712e-06	0.503967	1.34184e-09	0.205555	0.0304117	-0.35709	3.63779e-05
ENSG00000105643.10	ARRDC2	protein coding	-0.414584	4.79661e-05	-0.554859	1.97044e-08	-0.275621	0.010721	0.90179	6.17422e-21
ENSG00000141337.12	ARSG	protein coding	-0.46669	5.96307e-05	-0.341316	0.00369227	0.289617	0.0174986	-0.367588	0.00209113
ENSG00000153317.15	ASAP1	protein coding	0.490804	3.16504e-06	0.229027	0.0439934	-0.871565	1.74186e-15	0.256722	0.0254431
ENSG00000196372.13	ASB13	protein coding	-0.879751	1.49573e-09	-0.956528	4.09488e-11	-0.957274	4.77989e-10	0.302737	0.0406196
ENSG00000100325.15	ASCC2	protein coding	0.227016	0.0125706	0.431014	2.56261e-07	0.220121	0.0205135	0.516295	5.40825e-10
ENSG00000162174.12	ASRGL1	protein coding	-0.467469	5.25383e-05	-0.558901	7.06487e-07	-0.446568	0.000120837	0.325467	0.00604537
ENSG00000143970.17	ASXL2	protein coding	0.217541	0.00169798	-0.184384	0.0132116	0.23963	0.000809918	0.54275	6.47058e-17
ENSG00000125703.15	ATG4C	protein coding	-0.572865	7.4148e-05	-0.642271	5.98131e-06	-0.304819	0.0464519	-0.529432	0.000254394
ENSG00000172238.6	ATOH1	protein coding	0.916911	5.21913e-07	-0.556211	0.00324604	-0.38988	0.0426635	-3.34908	2.31704e-48
ENSG00000206190.12	ATP10A	protein coding	0.382902	0.0297991	-0.723469	1.36407e-05	-0.491893	0.00406529	0.589271	0.000447358
ENSG00000166896.9	ATP23	protein coding	-0.506151	0.0402405	0.472267	0.0387254	0.946028	4.07188e-05	0.478918	0.0375758
ENSG00000058668.15	ATP2B4	protein coding	-1.05083	1.39629e-31	0.265723	0.00527989	0.84829	9.85174e-22	-0.260139	0.00788462
ENSG00000110955.9	ATP5F1B	protein coding	0.215045	0.00350838	0.508836	5.53146e-14	0.191116	0.0134051	-0.282168	0.000123066
ENSG00000185344.15	ATP6V0A2	protein coding	-0.231518	0.00322472	0.294654	0.000118902	-0.26914	0.000523735	-0.17066	0.0419111
ENSG00000158321.18	AUTS2	protein coding	-1.20769	1.57255e-10	0.419927	0.0236566	-1.27451	3.78685e-11	-1.25368	3.20942e-11
ENSG00000166710.21	B2M	protein coding	2.52854	0	0.5974	2.30769e-35	0.240758	5.96194e-06	-0.582081	8.55991e-34
ENSG00000162630.6	B3GALT2	protein coding	-0.91629	4.42612e-06	-0.630629	0.00129023	-0.785354	0.000102555	-1.79541	2.27559e-18
ENSG00000164929.17	BAALC	protein coding	0.628796	0.0229535	0.975899	0.000378869	-1.36454	1.951e-05	-1.39154	6.10972e-06
ENSG00000186318.16	BACE1	protein coding	-0.851271	1.52477e-05	-0.788789	4.6021e-05	-1.08921	1.59219e-07	0.423822	0.0265782
ENSG00000182240.16	BACE2	protein coding	-0.686961	5.7784e-11	-0.302268	0.00639696	0.797137	2.16801e-14	-0.683889	5.58465e-11
ENSG00000176788.9	BASP1	protein coding	-0.27764	0.00424604	0.963121	3.42168e-28	0.402049	1.38832e-05	-0.507869	2.85755e-08
ENSG00000156127.8	BATF	protein coding	0.676894	5.55199e-07	3.2839	2.0355e-142	1.37683	2.74706e-25	-0.500514	0.000312421
ENSG00000171791.14	BCL2	protein coding	0.455739	4.87669e-08	-0.774198	5.75638e-20	-0.329562	0.000255384	-0.451858	1.50432e-07
ENSG00000069399.15	BCL3	protein coding	1.00782	1.02384e-10	1.59054	4.59281e-25	-0.339851	0.0422752	0.61188	0.000123066
ENSG00000113916.18	BCL6	protein coding	3.58694	1.45279e-26	1.84938	2.86495e-08	1.07458	0.00119523	0.758536	0.0155689
ENSG00000116128.11	BCL9	protein coding	-0.389715	0.00289482	1.71806	1.44883e-46	0.643383	2.54371e-07	-0.35109	0.00840996
ENSG00000023445.16	BIRC3	protein coding	1.04363	1.12976e-08	4.28969	4.92916e-128	0.643547	0.000528055	-1.01588	5.31182e-08
ENSG00000104081.14	BMF	protein coding	-0.651829	0.000124572	-0.705995	2.37547e-05	1.12805	8.93371e-12	2.16413	1.69843e-40
ENSG00000204217.15	BMPR2	protein coding	-0.30591	0.000782344	-0.974241	6.64408e-30	-0.769711	1.32636e-18	0.363892	6.81171e-05
ENSG00000196544.8	BORCS6	protein coding	-0.310834	0.000626056	-0.781455	6.33379e-20	-0.766275	2.87823e-18	-0.208295	0.02841
ENSG00000119411.11	BSPRY	protein coding	0.629164	5.21385e-06	-0.913906	7.67805e-11	-0.590649	4.64598e-05	-1.13146	1.78514e-15
ENSG00000133639.6	BTG1	protein coding	1.3867	6.71819e-25	0.438073	0.00185121	1.16735	9.19507e-18	0.426323	0.00280479
ENSG00000026950.17	BTN3A1	protein coding	2.04317	8.29312e-159	-0.253967	0.00304152	-0.356635	2.91713e-05	-0.520686	1.90173e-10
ENSG00000186470.14	BTN3A2	protein coding	0.761004	5.26903e-25	-0.455794	1.96093e-09	-0.288339	0.000277793	-0.806389	1.5651e-26
ENSG00000156970.13	BUB1B	protein coding	-0.665463	0.0102208	-1.64883	9.62133e-09	-0.752079	0.00578906	-1.12328	4.31115e-05
ENSG00000285417.1	BX571818.1	transcribed unitary pseudogene	-2.84883	3.06283e-79	-2.16545	1.27299e-50	-1.37759	9.87027e-22	-1.7862	1.13371e-35
ENSG00000273812.3	BX640514.2	lncRNA	-0.910326	0.000312828	0.895662	7.22657e-05	-0.611361	0.0150235	1.06986	2.64036e-06
ENSG00000235162.9	C12orf75	protein coding	0.455035	0.0236754	0.70948	0.000206749	0.51863	0.00875982	-2.78087	1.28648e-27
ENSG00000174456.15	C12orf76	protein coding	0.864664	2.48105e-17	-1.29736	7.58921e-29	1.40937	2.11321e-44	-0.262207	0.0296088
ENSG00000187699.10	C2orf88	protein coding	-2.50304	4.45245e-05	-1.79004	0.00122503	-1.23507	0.0166104	-1.76127	0.00192948
ENSG00000180044.5	C3orf80	protein coding	-0.971865	6.82049e-05	-0.523125	0.0256069	0.679445	0.00307496	0.891996	8.41388e-05
ENSG00000169239.13	CA5B	protein coding	-0.693618	3.65916e-08	-0.583806	2.66238e-06	0.266767	0.0445571	-0.501955	7.3686e-05
ENSG00000178538.10	CA8	protein coding	-1.4662	3.9103e-18	-1.9768	2.66652e-30	-1.71334	4.5977e-22	-4.83168	9.93217e-75
ENSG00000007402.12	CACNA2D2	protein coding	-1.02084	5.91877e-06	-0.547371	0.0133997	-1.77591	6.23055e-15	-1.49699	3.5655e-11
ENSG00000172137.19	CALB2	protein coding	-0.413799	0.000269087	-0.276019	0.0164513	-0.492732	9.8249e-06	-0.381766	0.000665582
ENSG00000138172.11	CALHM2	protein coding	-0.626982	3.96476e-20	-0.651506	1.06599e-21	0.164535	0.0384778	0.599309	4.44196e-20
ENSG00000143933.19	CALM2	protein coding	0.247906	0.00112247	-0.405192	1.91374e-08	-0.377473	2.75214e-07	-0.250395	0.00131523
ENSG00000134072.11	CAMK1	protein coding	-1.18492	2.21624e-21	-0.738585	3.59865e-09	0.98247	2.76121e-15	0.545753	1.75117e-05
ENSG00000148660.20	CAMK2G	protein coding	-0.332689	4.36343e-06	-0.784844	1.04887e-29	0.169606	0.0377023	-0.484252	6.21498e-12
ENSG00000110931.19	CAMKK2	protein coding	0.177629	0.0416928	-0.47875	7.9889e-10	-0.246202	0.00378338	-0.549217	1.86261e-12
ENSG00000092529.25	CAPN3	protein coding	-0.665321	0.000535062	-1.63023	5.59153e-17	-0.873874	8.59858e-06	-0.662401	0.000539258
ENSG00000165233.18	CARD19	protein coding	-0.169194	0.0474441	-0.941735	2.94941e-36	0.420166	2.66786e-08	-0.637811	2.17e-17
ENSG00000153048.11	CARHSP1	protein coding	-0.867684	1.87719e-17	-0.32661	0.00206403	-0.293143	0.00802952	0.564201	1.82349e-08
ENSG00000147044.22	CASK	protein coding	0.31378	0.0288863	0.88146	8.29536e-12	-0.380458	0.00845243	-0.463011	0.000982584
ENSG00000087589.16	CASS4	protein coding	-0.489154	0.00573468	-0.520722	0.00274553	0.749429	9.3307e-06	2.03797	2.9286e-36
ENSG00000153113.24	CAST	protein coding	0.201606	0.00930598	-0.413701	6.76734e-09	-0.466177	1.33828e-10	-0.544392	1.17242e-14
ENSG00000177469.13	CAVIN1	protein coding	-0.454687	3.09596e-06	-0.887098	5.38198e-21	-0.38865	9.50432e-05	1.18111	1.53273e-36
ENSG00000154222.15	CC2D1B	protein coding	0.263892	2.56494e-06	-0.172805	0.00256553	0.140378	0.0365227	-0.169737	0.00396316
ENSG00000150636.17	CCDC102B	protein coding	-1.12722	5.82138e-15	0.353333	0.0159091	-0.574757	0.000110837	-1.2449	1.0732e-17
ENSG00000128596.17	CCDC136	protein coding	-0.634417	2.28586e-06	-0.900876	1.1741e-11	0.36906	0.00829851	0.553884	2.45581e-05
ENSG00000147419.19	CCDC25	protein coding	0.751328	2.17632e-31	0.200127	0.00544666	0.198407	0.0101059	-0.21136	0.00496511
ENSG00000024862.18	CCDC28A	protein coding	-0.281105	0.0091911	-0.499985	7.36788e-07	-0.275725	0.0124057	0.29669	0.00456596
ENSG00000198624.13	CCDC69	protein coding	-0.189474	0.00516218	-0.344588	3.79267e-08	0.289086	6.80134e-06	0.407333	3.99241e-11
ENSG00000188549.12	CCDC9B	protein coding	-0.713433	2.74995e-07	-1.27184	1.25741e-19	-0.392019	0.00712673	0.583602	1.03312e-05
ENSG00000136999.5	CCN3	protein coding	-1.72693	2.53665e-10	-1.28554	6.88661e-07	-1.25633	4.91469e-06	-1.87425	1.98753e-11
ENSG00000138764.15	CCNG2	protein coding	-0.841639	4.28888e-08	-1.64734	1.74924e-27	0.375527	0.0186907	0.367928	0.0231155
ENSG00000121797.10	CCRL2	protein coding	1.09422	5.43639e-27	-0.482418	6.77977e-06	-0.586192	1.02276e-07	0.43015	6.70178e-05
ENSG00000173992.9	CCS	protein coding	-0.365137	0.000147023	-0.332997	0.000462441	0.334179	0.000486237	0.315692	0.000935629
ENSG00000107771.17	CCSER2	protein coding	0.354564	0.000154772	0.673813	1.91685e-14	0.211047	0.044558	-0.595612	1.0102e-10
ENSG00000150637.9	CD226	protein coding	-1.54126	1.02111e-19	-2.44989	2.15015e-43	-0.587254	0.000578479	-0.796172	1.99978e-06
ENSG00000241399.7	CD302	protein coding	-0.763098	1.73686e-08	-1.14838	1.00233e-17	-0.411601	0.00345103	-0.307022	0.0331326
ENSG00000105383.15	CD33	protein coding	1.31158	1.45189e-29	-0.53972	6.20784e-06	0.337669	0.00809212	1.18867	3.1931e-24
ENSG00000004468.13	CD38	protein coding	2.67193	3.17301e-07	1.78303	0.000383882	1.18059	0.015725	1.49323	0.00313902
ENSG00000026508.20	CD44	protein coding	-0.708249	5.59026e-11	0.51793	1.73739e-06	-0.394015	0.000580713	1.15738	6.51633e-28
ENSG00000143119.14	CD53	protein coding	0.552217	1.39485e-22	0.221044	0.000227502	0.671698	7.31692e-33	-0.474219	1.46423e-16
ENSG00000085063.17	CD59	protein coding	-0.330059	6.78492e-05	-1.0471	3.12015e-40	-0.423848	1.81837e-07	-0.659141	1.03019e-16
ENSG00000010278.15	CD9	protein coding	-0.293123	0.00198398	-0.697845	5.06348e-15	-0.611692	1.2014e-11	0.918639	2.02584e-25
ENSG00000163171.8	CDC42EP3	protein coding	-0.331797	0.000998979	0.335916	0.000534772	-0.799389	1.48256e-16	0.539254	9.79209e-09
ENSG00000197622.13	CDC42SE1	protein coding	0.21623	0.00172361	0.261812	7.0475e-05	0.375476	1.01233e-08	0.322982	9.65744e-07
ENSG00000158985.14	CDC42SE2	protein coding	0.786304	5.469e-17	-0.226519	0.0293625	-0.330174	0.00116112	-0.605466	2.8282e-10
ENSG00000164649.20	CDCA7L	protein coding	1.36916	6.77511e-12	-1.01326	1.23331e-05	-0.563775	0.0155293	-0.969989	3.81092e-05
ENSG00000059758.8	CDK17	protein coding	0.649961	1.79083e-18	0.550418	1.67681e-13	0.783015	8.09736e-26	-0.278296	0.00072364
ENSG00000075275.18	CELSR1	protein coding	-0.438558	0.000539912	-0.555651	6.22318e-06	-1.35313	4.77549e-26	-0.759678	8.08382e-10
ENSG00000151725.12	CENPU	protein coding	-0.348552	0.0304276	-1.08667	1.17912e-12	0.366957	0.0188519	-1.09621	1.27022e-12
ENSG00000173588.15	CEP83	protein coding	-0.648105	0.000279406	0.372593	0.0284347	-0.467543	0.0118086	1.07074	1.40021e-11
ENSG00000167123.19	CERCAM	protein coding	-0.709803	5.22886e-05	0.710204	2.75081e-05	1.30292	1.31105e-14	0.624428	0.000300008
ENSG00000172757.13	CFL1	protein coding	0.462247	3.79761e-07	0.294281	0.0014248	0.285025	0.00292549	-0.405082	8.10593e-06
ENSG00000016391.11	CHDH	protein coding	-0.879761	0.0245976	1.28723	0.000271052	1.36213	0.000222135	1.15703	0.00130202
ENSG00000180767.10	CHST13	protein coding	-1.32009	8.78249e-19	-0.663154	4.36533e-06	-0.396931	0.00934923	0.382265	0.00958045
ENSG00000124302.13	CHST8	protein coding	-1.25129	1.36851e-15	-2.70393	4.82553e-56	-2.4445	7.55003e-44	-2.6519	4.76276e-53
ENSG00000122966.17	CIT	protein coding	-0.680797	6.96784e-05	-1.01215	2.20426e-09	-0.869332	6.64436e-07	-0.875517	2.8675e-07
ENSG00000136026.14	CKAP4	protein coding	0.595124	0.0017611	0.663465	0.000383092	1.50463	1.0261e-15	-0.800328	2.6594e-05
ENSG00000140104.14	CLBA1	protein coding	-0.583456	0.0279179	0.703751	0.00299333	-0.609109	0.0247935	0.83531	0.000495851
ENSG00000073464.13	CLCN4	protein coding	0.314119	0.0400151	1.39714	1.15848e-25	0.664093	3.10468e-06	-1.12455	4.3642e-13
ENSG00000171365.17	CLCN5	protein coding	-0.380955	0.0200323	0.644859	7.51655e-06	1.01767	1.27603e-12	-0.348734	0.0273026
ENSG00000038532.16	CLEC16A	protein coding	0.314106	2.57809e-06	0.189606	0.00694299	0.202366	0.00567785	0.50504	3.99894e-15
ENSG00000110852.4	CLEC2B	protein coding	1.49238	9.44669e-49	-0.47613	2.82238e-05	-0.321939	0.00876802	-0.443792	0.000130253
ENSG00000267453.7	CLEC4O	transcribed unprocessed pseudogene	-0.420206	0.0205361	-1.09762	2.37139e-10	-0.5116	0.00392339	-1.42703	2.69671e-16
ENSG00000162994.16	CLHC1	protein coding	-1.28619	5.63163e-10	-1.10114	5.52548e-08	-0.942303	8.50756e-06	0.525516	0.00693693
ENSG00000113282.14	CLINT1	protein coding	0.455961	9.25495e-08	0.395283	4.19491e-06	0.212089	0.0291658	-0.249187	0.00752459
ENSG00000182372.10	CLN8	protein coding	-0.563964	5.56889e-07	-0.510289	4.72633e-06	0.263979	0.0283403	0.826485	4.38046e-15
ENSG00000134326.11	CMPK2	protein coding	3.77364	4.78289e-160	0.503662	0.000726411	0.523288	0.000532926	0.877077	1.82176e-09
ENSG00000119865.9	CNRIP1	protein coding	-0.581088	5.28008e-07	0.455901	9.12156e-05	0.336485	0.00650953	0.452594	0.000123545
ENSG00000162852.14	CNST	protein coding	-0.416828	8.64648e-05	-0.945861	1.68875e-20	-0.48252	4.79707e-06	-0.249649	0.0280688
ENSG00000044459.15	CNTLN	protein coding	1.27887	2.03793e-19	-0.758257	4.9199e-07	-0.661501	2.28456e-05	-0.598807	9.06991e-05
ENSG00000170037.14	CNTROB	protein coding	-0.635033	1.41577e-18	-0.35886	1.05794e-06	-0.252364	0.00146032	-0.407577	3.35821e-08
ENSG00000197467.16	COL13A1	protein coding	-2.06835	1.12019e-15	1.95528	4.53115e-27	-0.634918	0.0049081	-0.505954	0.0183518
ENSG00000181789.14	COPG1	protein coding	0.543506	9.27943e-15	0.761452	4.8299e-28	0.288504	0.000153577	-0.274882	0.000219328
ENSG00000173085.15	COQ2	protein coding	0.566424	0.00698659	1.00439	6.28249e-07	1.43576	1.91315e-12	0.704909	0.000643526
ENSG00000138495.7	COX17	protein coding	0.501144	0.000208835	0.617294	2.75195e-06	0.315348	0.0274363	-0.304049	0.0361925
ENSG00000203667.10	COX20	protein coding	0.17653	0.0453364	0.195849	0.0198781	0.26973	0.00132349	-0.232333	0.00682966
ENSG00000124772.12	CPNE5	protein coding	-0.964773	3.10678e-07	-2.07627	1.66395e-27	-1.88505	3.57431e-22	1.72841	1.94026e-21
ENSG00000139117.14	CPNE8	protein coding	0.565092	0.00494671	-0.621741	0.00199645	-0.455385	0.0255029	-0.86955	2.01994e-05
ENSG00000109265.14	CRACD	protein coding	-0.768704	8.64447e-09	1.02289	8.82815e-16	-0.544473	7.31625e-05	-0.642019	1.7414e-06
ENSG00000113851.14	CRBN	protein coding	-0.38093	7.78734e-05	-0.617559	2.80483e-11	-0.665121	1.29885e-12	-0.52645	2.20697e-08
ENSG00000182158.15	CREB3L2	protein coding	-0.177387	0.0035397	-0.130847	0.0369562	-0.243215	3.60703e-05	-0.243319	3.04125e-05
ENSG00000111269.3	CREBL2	protein coding	-0.38818	6.858e-06	-0.212034	0.0177916	-0.230781	0.0119237	0.208121	0.0274371
ENSG00000164463.12	CREBRF	protein coding	0.269377	0.0321417	-0.815058	1.61731e-12	-0.413988	0.000707901	0.282561	0.0238814
ENSG00000150938.10	CRIM1	protein coding	-0.494717	0.0460687	0.571543	0.0161735	-0.470646	0.0454183	-0.977384	6.81284e-05
ENSG00000164400.6	CSF2	protein coding	-1.94271	0.000109774	6.08879	1.32738e-35	3.69876	9.09297e-14	-2.18064	2.58228e-05
ENSG00000103653.16	CSK	protein coding	0.18458	0.00754606	0.3136	1.04986e-06	0.438401	5.56817e-12	0.306315	2.66834e-06
ENSG00000077984.6	CST7	protein coding	0.79115	8.34254e-11	-1.24255	2.55774e-24	1.13924	5.0963e-21	-2.00697	5.07098e-60
ENSG00000175215.11	CTDSP2	protein coding	0.344728	3.74374e-05	-0.388939	2.44094e-06	-0.521985	2.58155e-10	0.444634	2.4452e-08
ENSG00000168036.18	CTNNB1	protein coding	0.161168	0.0194404	0.577515	1.05335e-21	0.326597	2.40988e-07	0.343104	3.72098e-08
ENSG00000064601.20	CTSA	protein coding	0.570482	1.41204e-11	-0.217865	0.0177526	0.201782	0.0381446	0.509109	2.36352e-09
ENSG00000109861.17	CTSC	protein coding	-0.276982	0.00595803	-0.242536	0.0159678	0.704177	3.05355e-14	-0.829011	3.13524e-19
ENSG00000117984.15	CTSD	protein coding	0.209596	0.0483075	-1.29532	4.96023e-45	-0.433139	7.02825e-06	0.482142	3.65459e-07
ENSG00000008283.16	CYB561	protein coding	1.17164	4.97589e-11	1.04819	3.65327e-09	-0.402386	0.0330736	2.7326	6.07374e-55
ENSG00000174151.15	CYB561D1	protein coding	-0.360581	1.61436e-09	-0.436203	1.34149e-13	0.246402	6.84604e-05	0.329985	1.06497e-08
ENSG00000135929.9	CYP27A1	protein coding	-0.50207	0.00714588	-1.13066	8.24161e-10	-0.673716	0.000349412	-0.385476	0.0440578
ENSG00000186204.15	CYP4F12	protein coding	-1.19456	0.000354555	-3.03017	1.80735e-16	-1.28807	0.000191611	-2.17379	8.26135e-10
ENSG00000136848.17	DAB2IP	protein coding	-1.83656	7.55013e-05	2.08763	1.287e-10	-1.27174	0.00511287	3.86532	3.51033e-34
ENSG00000132676.16	DAP3	protein coding	0.188618	0.00102247	0.236739	1.76092e-05	0.133734	0.0383576	0.151798	0.0115965
ENSG00000113758.13	DBN1	protein coding	-0.545463	9.77559e-05	0.594329	6.58089e-06	-0.456921	0.00138421	0.655418	7.06012e-07
ENSG00000057019.16	DCBLD2	protein coding	-0.976873	1.02802e-36	0.58193	1.52183e-13	0.558371	1.90126e-12	-1.16207	3.04849e-51
ENSG00000132912.13	DCTN4	protein coding	0.589531	1.61359e-12	0.1941	0.0370544	0.771392	1.53891e-20	0.337655	0.00011629
ENSG00000130311.11	DDA1	protein coding	0.295967	0.000370759	0.236939	0.00459259	0.328865	7.2077e-05	-0.221463	0.011975
ENSG00000023892.11	DEF6	protein coding	-0.429955	2.15996e-09	-0.223219	0.00305258	0.224007	0.00408617	0.547491	3.50133e-15
ENSG00000121690.11	DEPDC7	protein coding	-0.444642	9.30615e-07	-0.774296	5.21974e-18	0.220339	0.0267007	-1.62026	3.26985e-62
ENSG00000155792.10	DEPTOR	protein coding	-1.74668	3.72007e-17	-2.62821	6.34816e-35	-1.18951	1.39727e-08	0.707104	0.000491664
ENSG00000181192.12	DHTKD1	protein coding	0.587198	1.7809e-08	-0.32704	0.00309089	1.84033	2.00595e-74	-0.561773	1.32629e-07
ENSG00000118997.14	DNAH7	protein coding	0.70524	0.0102889	1.52217	1.45583e-08	0.884319	0.00170203	-0.81543	0.00792415
ENSG00000136770.11	DNAJC1	protein coding	0.284825	0.000194912	0.186043	0.019861	-0.410613	1.73827e-07	0.21317	0.00832093
ENSG00000102580.15	DNAJC3	protein coding	0.396003	0.000114071	0.235727	0.0272996	0.262266	0.0147977	0.339858	0.00103726
ENSG00000107099.16	DOCK8	protein coding	0.793328	6.05611e-25	0.551663	1.8606e-12	0.714432	5.87931e-20	0.260711	0.00204388
ENSG00000146094.15	DOK3	protein coding	-0.233487	0.0145757	-0.658851	3.17302e-14	-0.23066	0.0182355	0.484217	2.83538e-08
ENSG00000167261.14	DPEP2	protein coding	-0.707896	5.9072e-08	-1.30987	1.31773e-23	0.55486	2.09873e-05	0.292785	0.0352563
ENSG00000254986.7	DPP3	protein coding	0.455307	1.65403e-06	0.930055	1.05208e-24	0.47284	8.14292e-07	-0.245355	0.0194617
ENSG00000189212.12	DPY19L2P1	transcribed unprocessed pseudogene	1.0363	0.0001504	-1.59558	1.11226e-06	-1.25467	0.000210827	-1.81106	1.59944e-07
ENSG00000125868.16	DSTN	protein coding	-0.178091	0.0143823	-0.146629	0.0433537	-0.264617	0.000151841	-0.191104	0.00789879
ENSG00000133059.17	DSTYK	protein coding	-0.545806	1.37376e-13	-0.263087	0.000531242	-0.19468	0.0212717	0.245451	0.00140083
ENSG00000135144.7	DTX1	protein coding	-0.708354	1.30154e-06	-0.593546	4.48702e-05	-1.92158	3.27156e-38	-0.735616	4.3385e-07
ENSG00000143507.18	DUSP10	protein coding	0.287683	0.00151895	0.810437	2.84267e-22	-0.655541	5.79509e-14	0.698922	9.71987e-17
ENSG00000120875.9	DUSP4	protein coding	0.436661	0.000100334	0.850282	2.31734e-15	0.793654	2.23853e-13	-0.740761	1.19033e-11
ENSG00000164086.10	DUSP7	protein coding	-0.402783	1.35381e-05	-0.936532	3.14355e-25	-0.532846	1.17871e-08	-0.224196	0.0252975
ENSG00000119333.11	DYNC2I2	protein coding	-0.6783	0.00142107	0.42244	0.0388617	-0.927966	2.94106e-05	0.412151	0.0470425
ENSG00000145088.9	EAF2	protein coding	-0.773108	1.48035e-08	-0.652818	1.28622e-06	1.98164	3.1938e-66	-0.47221	0.00055953
ENSG00000136160.17	EDNRB	protein coding	-1.81314	1.25669e-18	-1.13955	1.48208e-08	-1.62123	8.69148e-15	-3.62234	3.15175e-57
ENSG00000233057.1	EEF1A1P14	processed pseudogene	-0.47374	0.0151217	-2.0197	2.67694e-24	-0.78053	6.2232e-05	-2.01595	9.13934e-24
ENSG00000103319.12	EEF2K	protein coding	-0.333981	3.50261e-06	-0.6102	8.21002e-19	1.34273	5.96503e-91	0.280341	0.000136631
ENSG00000183690.13	EFHC2	protein coding	-0.571433	1.34841e-06	-1.67662	7.9357e-44	-0.47669	8.71271e-05	0.579076	4.00213e-07
ENSG00000090776.6	EFNB1	protein coding	-0.574297	7.2035e-06	-0.991944	3.81923e-15	-1.00909	8.73021e-15	1.31851	2.54995e-28
ENSG00000084710.14	EFR3B	protein coding	-1.44336	9.6181e-18	-1.19555	7.01759e-13	-2.18893	1.49078e-34	0.736756	7.46346e-06
ENSG00000122877.16	EGR2	protein coding	1.63729	0.000534869	6.00754	3.36648e-35	1.49244	0.00191473	0.902844	0.0273453
ENSG00000115504.15	EHBP1	protein coding	-0.908423	2.56541e-16	-0.736148	2.38728e-11	0.383617	0.000591194	0.36115	0.00113043
ENSG00000173442.13	EHBP1L1	protein coding	0.207879	0.00382765	0.666171	1.17588e-24	0.159698	0.041267	0.25048	0.000357339
ENSG00000255150.2	EID3	protein coding	3.21553	4.98203e-30	0.8501	0.00369818	0.884033	0.0040658	-0.876016	0.016491
ENSG00000102034.17	ELF4	protein coding	0.35465	9.50348e-10	-0.430042	1.50126e-13	0.415942	5.6041e-13	0.654332	1.40785e-31
ENSG00000225968.7	ELFN1	protein coding	-1.28666	0.000849178	-1.23934	0.000968119	-1.29291	0.00195419	-1.29453	0.000886484
ENSG00000158711.14	ELK4	protein coding	-0.445102	3.46012e-06	-0.877288	2.55669e-21	-0.518602	4.65762e-08	-0.679793	2.82267e-13
ENSG00000171617.14	ENC1	protein coding	2.40067	1.2106e-27	1.18569	1.03032e-07	0.485746	0.028363	1.06274	1.99313e-06
ENSG00000149218.5	ENDOD1	protein coding	1.17317	3.15822e-40	0.321472	0.000795662	-0.395354	1.76402e-05	-0.351037	0.000195545
ENSG00000197217.13	ENTPD4	protein coding	0.273691	0.000577688	0.440047	4.64733e-09	0.43118	2.00311e-08	-0.202646	0.0138544
ENSG00000198018.7	ENTPD7	protein coding	-0.611729	1.33945e-07	1.1719	2.95141e-28	0.260154	0.0371225	-0.252097	0.046751
ENSG00000079819.19	EPB41L2	protein coding	-0.56722	5.62183e-05	-0.399496	0.00533488	-0.691509	8.73227e-07	1.46457	1.83587e-27
ENSG00000105722.10	ERF	protein coding	-0.326325	0.00636206	-0.29576	0.0132116	-0.390408	0.000828964	0.453472	5.50737e-05
ENSG00000197930.13	ERO1A	protein coding	0.336459	8.59872e-06	0.181278	0.0253802	0.455042	8.94692e-10	-0.197661	0.0159478
ENSG00000244476.3	ERVFRD-1	protein coding	-1.19195	1.37084e-05	-3.48416	3.90109e-36	-0.584717	0.0248545	-0.782324	0.00410538
ENSG00000244405.8	ETV5	protein coding	-1.05985	2.94883e-19	1.26719	1.21463e-27	-1.06353	7.15149e-19	-0.980269	1.22185e-16
ENSG00000167880.8	EVPL	protein coding	-1.02554	0.000259484	-3.08373	8.25786e-26	-1.95811	1.58144e-11	-2.02853	1.57203e-12
ENSG00000182944.18	EWSR1	protein coding	0.303918	5.87498e-07	0.132532	0.0446858	0.15931	0.0198322	-0.213057	0.000878241
ENSG00000144036.16	EXOC6B	protein coding	-0.284153	0.00410152	-0.804292	1.48985e-18	-0.24675	0.0168816	-1.03981	4.85709e-30
ENSG00000182197.12	EXT1	protein coding	0.454406	6.04636e-13	0.943759	5.48845e-54	0.732231	1.83999e-31	-1.33108	2.37117e-89
ENSG00000012232.9	EXTL3	protein coding	0.235891	0.0419255	-1.12117	3.16081e-29	-0.443056	2.05274e-05	-0.64647	2.1298e-10
ENSG00000185010.15	F8	protein coding	-0.801833	1.18861e-05	-1.35418	1.61515e-13	-0.84275	6.45297e-06	-0.883026	1.25765e-06
ENSG00000167106.12	FAM102A	protein coding	-0.518758	2.18195e-05	-0.529345	1.08257e-05	0.752151	3.71169e-10	1.3735	1.64109e-31
ENSG00000162636.16	FAM102B	protein coding	-1.01474	3.42267e-15	2.1247	3.11777e-69	-0.331542	0.0176036	0.851168	7.25066e-12
ENSG00000124019.10	FAM124B	protein coding	-0.450503	0.00152754	-0.744073	6.76383e-08	-0.729485	3.36717e-07	0.688263	2.25335e-07
ENSG00000124098.10	FAM210B	protein coding	-0.402032	2.38005e-05	-0.570192	6.67186e-10	-0.237813	0.0218626	0.488344	7.32754e-08
ENSG00000047346.12	FAM214A	protein coding	-0.7459	1.21992e-07	-0.324803	0.0275404	-0.427487	0.00309997	0.347209	0.0174082
ENSG00000179813.7	FAM216B	protein coding	-0.852434	0.0239142	-2.30106	3.47236e-07	-0.857573	0.0222437	-4.54709	2.70815e-14
ENSG00000188522.15	FAM83G	protein coding	0.43517	0.000711945	0.935124	4.67398e-15	0.439137	0.000812264	0.593216	1.81138e-06
ENSG00000083857.14	FAT1	protein coding	-0.539896	3.24296e-09	0.480976	1.86038e-07	-0.221337	0.0314916	0.358708	0.000149994
ENSG00000005812.11	FBXL3	protein coding	-0.343521	5.47487e-05	-0.800227	5.7776e-23	-0.470595	1.85937e-08	-0.711855	2.70541e-18
ENSG00000118496.5	FBXO30	protein coding	0.237554	0.0263189	-0.251183	0.0184803	-0.313801	0.00396301	-0.488117	2.05832e-06
ENSG00000103264.18	FBXO31	protein coding	0.372009	4.8502e-05	-0.20202	0.041829	-0.235124	0.0236832	-0.274949	0.00510477
ENSG00000179639.10	FCER1A	protein coding	-0.555919	7.32216e-08	-1.51761	2.21487e-51	1.26437	2.87887e-36	-0.489988	2.82946e-06
ENSG00000162746.14	FCRLB	protein coding	-0.838645	0.00329656	0.725882	0.00649538	0.60787	0.0221415	0.729033	0.00707908
ENSG00000182511.12	FES	protein coding	0.281429	0.000226514	-0.494138	1.20354e-11	1.65731	1.00944e-125	-0.205241	0.0094109
ENSG00000146192.15	FGD2	protein coding	1.89524	5.10353e-07	1.08407	0.00250814	0.789459	0.0246743	-0.905057	0.019199
ENSG00000066468.23	FGFR2	protein coding	-1.97527	1.68899e-17	-0.581053	0.00667721	-0.991774	1.22088e-05	-1.25884	1.5532e-08
ENSG00000162769.13	FLVCR1	protein coding	-0.390787	0.00946841	1.35307	3.77017e-24	-0.443348	0.0033015	-0.386121	0.01025
ENSG00000285844.2	FO393414.3	lncRNA	-1.00331	0.00145392	-1.36179	2.66302e-05	-1.00222	0.00236964	-1.91146	7.15813e-08
ENSG00000103241.7	FOXF1	protein coding	-0.419952	0.0146464	-1.38613	3.17498e-16	-1.31922	9.15153e-14	0.387421	0.0208899
ENSG00000165879.9	FRAT1	protein coding	-0.864744	2.78028e-11	-0.963147	1.24452e-13	-0.330314	0.0168816	0.621806	1.68101e-07
ENSG00000073910.22	FRY	protein coding	-0.30253	0.000517072	0.235875	0.00599215	0.399944	1.17719e-06	-0.358999	1.1068e-05
ENSG00000134363.12	FST	protein coding	-1.10804	1.52724e-08	-0.538492	0.00594176	-0.895672	6.99271e-06	-2.93644	1.73618e-48
ENSG00000104064.18	GABPB1	protein coding	0.35995	0.000102286	0.567877	1.1373e-10	0.306941	0.00145887	-0.35132	0.000247658
ENSG00000139629.16	GALNT6	protein coding	-0.362679	0.00128058	0.74071	1.08225e-12	0.452104	2.93137e-05	0.300311	0.00806245
ENSG00000107485.18	GATA3	protein coding	-0.537661	0.0172395	-1.13469	6.18624e-07	0.754791	0.000583851	-2.32134	1.19574e-20
ENSG00000177628.16	GBA	protein coding	0.172367	0.00898307	0.239589	0.000100941	0.397151	4.4749e-11	0.168164	0.0112064
ENSG00000114480.13	GBE1	protein coding	-0.459101	0.00016163	-0.363557	0.0028738	-0.992405	7.92204e-18	-1.58621	2.45314e-43
ENSG00000187210.14	GCNT1	protein coding	0.281642	0.0393297	-0.297734	0.0235114	0.73042	4.13543e-09	-0.439152	0.000599792
ENSG00000257698.2	GIHCG	lncRNA	-1.12925	2.7899e-08	0.439189	0.0216141	1.15092	8.22586e-10	-0.860523	1.84574e-05
ENSG00000106560.11	GIMAP2	protein coding	0.987696	4.2821e-14	-0.724121	1.7931e-07	-0.683803	2.6751e-06	0.536805	6.75943e-05
ENSG00000121743.4	GJA3	protein coding	-0.91078	0.00014429	-2.01272	5.17274e-16	-0.951756	0.00010266	-2.26755	4.55586e-19
ENSG00000106415.13	GLCCI1	protein coding	-0.603102	9.93615e-08	-0.759667	1.07838e-11	0.37444	0.000967422	-0.540254	1.97829e-06
ENSG00000173221.14	GLRX	protein coding	1.25505	6.83212e-43	-0.458218	2.638e-06	-0.298708	0.00476352	-0.453673	4.24828e-06
ENSG00000120063.10	GNA13	protein coding	0.339986	0.000142222	0.347554	7.76418e-05	-0.325814	0.000393434	-0.241626	0.0110932
ENSG00000159921.19	GNE	protein coding	0.444014	0.00013479	0.518403	5.43534e-06	0.261557	0.03923	-0.541702	4.01689e-06
ENSG00000186469.8	GNG2	protein coding	-0.884891	9.79754e-13	-0.902559	2.86664e-13	-0.608181	1.31002e-06	-1.30305	3.89546e-26
ENSG00000116906.13	GNPAT	protein coding	1.18493	1.54822e-48	0.190059	0.0432899	0.211025	0.0314925	-0.295977	0.0012527
ENSG00000135677.11	GNS	protein coding	0.550161	2.42903e-07	0.935453	2.46825e-19	-0.504952	2.59196e-06	-1.10869	1.18855e-26
ENSG00000108433.17	GOSR2	protein coding	0.416534	2.14539e-09	0.286017	6.00942e-05	0.190977	0.0183361	-0.17478	0.029593
ENSG00000158669.11	GPAT4	protein coding	0.133623	0.024716	0.185808	0.000740104	-0.140951	0.0258524	-0.32721	1.61372e-09
ENSG00000152642.11	GPD1L	protein coding	-0.332364	0.000141838	-1.04246	5.69896e-36	0.616158	1.72145e-13	0.78978	5.01035e-22
ENSG00000136235.17	GPNMB	protein coding	-0.470958	0.000410247	-1.57975	1.23086e-35	-1.03916	6.22051e-16	-0.508257	0.000116706
ENSG00000158292.7	GPR153	protein coding	-0.720167	9.38856e-06	-1.16645	3.0821e-13	-1.7957	1.83619e-28	1.35619	1.15297e-17
ENSG00000143147.14	GPR161	protein coding	-0.92271	1.78778e-07	0.590842	0.000200508	-1.62881	1.54581e-15	1.50751	2.27443e-23
ENSG00000171659.15	GPR34	protein coding	-0.838842	1.76703e-14	-2.23421	7.5357e-93	-0.322775	0.00620824	-0.858696	4.40337e-15
ENSG00000166123.14	GPT2	protein coding	0.592805	0.0299943	2.27985	9.72174e-17	0.887075	0.00155012	0.653972	0.0182926
ENSG00000155324.10	GRAMD2B	protein coding	-0.609958	9.32254e-06	0.396451	0.0035908	-0.361724	0.0120278	-0.523586	0.000150238
ENSG00000100351.17	GRAP2	protein coding	0.207685	0.0448724	-0.336845	0.000355044	0.524172	1.08478e-08	-0.7319	7.8827e-16
ENSG00000068400.13	GRIPAP1	protein coding	0.627445	1.55157e-20	0.199834	0.00767283	0.183994	0.025028	0.167331	0.0383767
ENSG00000163754.18	GYG1	protein coding	0.150975	0.021171	-0.282041	2.83229e-06	-0.189126	0.00466616	-0.490266	1.56266e-16
ENSG00000214367.9	HAUS3	protein coding	0.57368	2.08473e-05	-0.787388	9.56455e-09	-0.337177	0.0222008	-0.308369	0.0367428
ENSG00000223609.11	HBD	protein coding	5.89345	9.95177e-101	-1.99399	3.20676e-09	1.01595	0.000478586	-2.30093	1.0115e-10
ENSG00000099822.3	HCN2	protein coding	-0.738165	0.000328029	-0.834792	3.83114e-05	-0.409465	0.0462834	1.20908	1.56869e-10
ENSG00000140287.11	HDC	protein coding	0.887267	1.0944e-16	0.920486	6.21567e-18	0.913218	1.75355e-17	-1.52281	8.7771e-47
ENSG00000119431.9	HDHD3	protein coding	0.669701	2.2118e-13	-0.610489	5.2575e-10	-0.351449	0.000719297	-0.247706	0.0175602
ENSG00000068097.15	HEATR6	protein coding	-0.319326	1.37532e-05	-0.308916	2.35549e-05	-0.170034	0.0458068	0.239554	0.00144862
ENSG00000112406.5	HECA	protein coding	-0.264255	0.00295051	-0.687181	1.28742e-16	-0.218273	0.0231761	0.317509	0.000193048
ENSG00000168517.10	HEXIM2	protein coding	-0.769548	3.85622e-05	-0.553879	0.00250917	-0.386069	0.0420107	0.611946	0.000400282
ENSG00000019991.18	HGF	protein coding	1.33762	1.76953e-09	-1.11758	2.65686e-06	-0.678014	0.00494798	0.617826	0.00616291
ENSG00000206503.13	HLA-A	protein coding	2.34372	1.18732e-122	0.892866	8.64346e-19	0.27184	0.0166013	0.381895	0.00026504
ENSG00000204525.17	HLA-C	protein coding	2.78571	7.15058e-160	0.57837	6.82143e-08	0.310145	0.00700643	-0.244165	0.0415248
ENSG00000124097.7	HMGB1P1	processed pseudogene	-0.478286	0.0441177	-1.12406	2.67348e-06	-0.57734	0.0153012	-0.478827	0.0402148
ENSG00000229005.2	HNF4A-AS1	lncRNA	-1.21965	0.00202087	-3.07147	1.2654e-08	-1.47244	0.000961508	-3.94607	1.49052e-08
ENSG00000051128.19	HOMER3	protein coding	-0.65679	2.94701e-17	-0.207679	0.0123867	-0.658157	7.43083e-17	0.217398	0.00936877
ENSG00000176635.18	HORMAD2	protein coding	-0.561591	0.0319367	-0.975728	0.000282049	1.32837	5.13305e-08	-2.65382	1.98738e-13
ENSG00000118960.13	HS1BP3	protein coding	-0.218568	0.00550232	-0.556038	1.51863e-14	-0.176417	0.0374595	-0.329398	1.07068e-05
ENSG00000153936.17	HS2ST1	protein coding	-0.777524	5.88871e-17	-0.248085	0.0121814	-0.538354	1.32122e-08	-0.828769	5.98545e-19
ENSG00000198189.11	HSD17B11	protein coding	-0.523103	4.38361e-05	-0.74845	2.69083e-09	-0.448875	0.000674646	0.693487	1.17801e-08
ENSG00000126803.9	HSPA2	protein coding	-0.369069	0.0367049	0.636352	0.00011245	-1.64733	2.85803e-22	-0.57098	0.00073876
ENSG00000271361.1	HTATSF1P2	processed pseudogene	-0.619098	1.23591e-06	-0.357044	0.00569457	-0.281093	0.0435082	0.667042	1.40924e-08
ENSG00000149428.19	HYOU1	protein coding	0.793556	6.14997e-14	1.33507	5.62266e-37	0.571873	1.353e-07	0.294798	0.0115117
ENSG00000090339.9	ICAM1	protein coding	1.63016	6.80635e-27	2.4296	4.31215e-58	0.672649	1.74173e-05	-0.550335	0.000503062
ENSG00000163565.19	IFI16	protein coding	0.941089	3.58806e-21	-0.409108	9.40974e-05	-0.409156	0.000120565	-0.445638	1.95985e-05
ENSG00000216490.4	IFI30	protein coding	1.48141	5.62058e-10	-1.70899	3.77577e-09	-1.04021	0.000301609	0.692957	0.00426839
ENSG00000115267.8	IFIH1	protein coding	2.76818	5.72197e-215	1.32886	3.33245e-48	-0.515127	1.02177e-06	-0.327703	0.00195499
ENSG00000185745.10	IFIT1	protein coding	3.12661	5.91977e-91	-1.4906	3.56821e-18	-0.522443	0.00264227	-1.16217	9.52255e-12
ENSG00000119922.10	IFIT2	protein coding	3.83214	4.62923e-140	-1.33286	8.49524e-16	-0.716153	1.99669e-05	-0.572635	0.000511834
ENSG00000119917.14	IFIT3	protein coding	4.30709	3.24268e-222	-0.680944	1.57363e-06	-0.614925	2.1477e-05	-0.73534	2.66742e-07
ENSG00000159110.20	IFNAR2	protein coding	0.58566	5.54293e-08	-0.297653	0.0112076	0.351388	0.002688	0.393266	0.000463358
ENSG00000187535.14	IFT140	protein coding	-0.282235	0.0371406	0.418416	0.000462951	-0.416342	0.00208239	0.838969	1.71753e-13
ENSG00000138002.16	IFT172	protein coding	-0.613741	5.06686e-07	0.495984	1.65197e-05	-0.328153	0.0120132	0.482605	3.55962e-05
ENSG00000128581.17	IFT22	protein coding	-1.07157	1.28985e-05	0.518881	0.0174608	-0.814724	0.00121891	0.978467	5.71152e-06
ENSG00000030419.16	IKZF2	protein coding	-0.616434	0.0016764	0.763336	2.36986e-05	0.696277	0.000190616	0.751668	3.94923e-05
ENSG00000110324.11	IL10RA	protein coding	1.79204	1.6963e-33	1.96646	6.6998e-40	2.00298	1.16132e-40	-1.16057	2.53397e-12
ENSG00000244040.7	IL12A-AS1	lncRNA	-2.54877	1.73947e-07	-1.17516	0.00196908	1.18036	0.00060306	2.01482	1.70048e-09
ENSG00000150782.12	IL18	protein coding	-0.879409	6.69558e-11	-1.06493	1.82516e-15	-0.792637	6.26621e-09	0.475634	0.000536257
ENSG00000115008.6	IL1A	protein coding	-2.19138	6.44499e-07	4.25741	9.12025e-38	0.923949	0.00510605	1.72771	3.47378e-07
ENSG00000104951.16	IL4I1	protein coding	1.34143	1.73852e-08	2.65044	3.17721e-30	0.58368	0.0149716	-0.915756	0.00045688
ENSG00000077238.14	IL4R	protein coding	-0.410836	0.000282203	0.434328	9.26585e-05	-1.08049	1.54425e-23	0.720513	2.90134e-11
ENSG00000124334.17	IL9R	protein coding	-0.797978	1.16652e-05	0.451983	0.0132116	1.22069	8.22821e-12	1.14825	1.01242e-10
ENSG00000132305.21	IMMT	protein coding	0.319658	3.87928e-07	0.244496	0.000130025	0.440139	1.15114e-12	-0.145723	0.0425229
ENSG00000184216.14	IRAK1	protein coding	0.271394	0.00593105	-0.660848	5.8544e-13	-0.232724	0.0242331	0.395272	2.95406e-05
ENSG00000168310.11	IRF2	protein coding	1.22019	1.92971e-68	0.175353	0.0313703	0.418316	2.87252e-08	0.377085	4.87142e-07
ENSG00000126456.16	IRF3	protein coding	0.657307	6.53603e-20	-0.165765	0.0423987	0.206753	0.0145322	0.255028	0.00133026
ENSG00000185950.9	IRS2	protein coding	-1.47129	1.83169e-20	-1.38026	2.03915e-18	-0.724454	6.36474e-06	1.45788	1.10185e-21
ENSG00000213949.10	ITGA1	protein coding	3.05157	0.000480346	9.80247	6.2042e-29	2.02855	0.0171045	2.23229	0.00809315
ENSG00000137809.17	ITGA11	protein coding	-0.665019	0.0457826	1.10548	0.00165898	-1.13306	0.00230683	3.38986	7.14321e-20
ENSG00000164171.11	ITGA2	protein coding	0.604709	0.0279402	1.39543	3.68519e-07	1.2988	4.38327e-06	-0.753631	0.00961979
ENSG00000119185.13	ITGB1BP1	protein coding	-0.543197	1.22893e-10	-0.716255	4.52144e-18	-0.529502	3.30717e-10	-0.678439	3.03067e-16
ENSG00000259207.9	ITGB3	protein coding	-0.679005	1.02188e-05	-0.422519	0.00685576	-1.10884	5.74485e-13	1.41125	2.23918e-21
ENSG00000143772.9	ITPKB	protein coding	-0.592136	9.49698e-09	-0.461712	8.81012e-06	0.324202	0.00270252	0.426304	4.38695e-05
ENSG00000077684.16	JADE1	protein coding	-0.487586	9.54494e-09	-0.229012	0.0096851	0.424892	3.22969e-07	0.267441	0.00202219
ENSG00000153814.13	JAZF1	protein coding	-0.292078	0.0253691	-0.373748	0.0026901	-0.320783	0.0134198	0.728392	4.98673e-10
ENSG00000070495.15	JMJD6	protein coding	0.451903	3.43822e-07	0.44374	4.37936e-07	0.226787	0.0238865	0.241582	0.0126171
ENSG00000092051.17	JPH4	protein coding	-0.625932	2.04677e-08	-3.35979	7.25453e-187	-1.02451	2.07136e-20	1.09975	1.4153e-24
ENSG00000197256.11	KANK2	protein coding	-0.795625	2.66097e-09	-1.04885	2.38416e-15	-0.825114	1.01635e-09	1.08644	8.71336e-17
ENSG00000144445.17	KANSL1L	protein coding	-0.284847	0.0318462	-0.48667	7.65489e-05	-0.630853	6.79786e-07	0.339135	0.00779805
ENSG00000175538.11	KCNE3	protein coding	-0.452533	9.23747e-06	-1.21643	1.12809e-34	-0.799043	2.093e-15	0.521319	1.3588e-07
ENSG00000120457.12	KCNJ5	protein coding	0.496603	0.0208905	-3.01169	3.4165e-36	-2.02385	3.01988e-18	-0.712514	0.000949212
ENSG00000171303.7	KCNK3	protein coding	-1.65158	8.72042e-05	-4.49289	4.00237e-12	-1.49922	0.000660875	-1.81517	2.79254e-05
ENSG00000185760.17	KCNQ5	protein coding	-1.51055	4.45222e-10	-1.48996	4.9212e-10	-0.567428	0.015482	-0.581113	0.0126667
ENSG00000235750.10	KIAA0040	protein coding	0.537795	2.35999e-10	-1.40995	1.38218e-60	-0.447571	3.91979e-07	-1.09855	1.21493e-37
ENSG00000142687.18	KIAA0319L	protein coding	0.218395	0.000239041	0.148317	0.0161078	0.280641	1.98698e-06	0.242905	3.66538e-05
ENSG00000135709.12	KIAA0513	protein coding	0.420377	0.00478154	-0.874205	1.17917e-09	0.442813	0.00265475	-0.434939	0.00364353
ENSG00000162522.11	KIAA1522	protein coding	0.242629	0.0433508	-0.737334	1.0836e-11	1.08384	6.15543e-24	0.973001	9.30651e-20
ENSG00000135835.12	KIAA1614	protein coding	-0.465046	0.00780201	-1.4765	2.22523e-17	-0.442998	0.0117438	-0.769786	7.23008e-06
ENSG00000162929.14	KIAA1841	protein coding	-0.661723	2.59222e-06	-0.742115	9.28403e-08	-0.432228	0.0031515	-0.360624	0.0136106
ENSG00000167702.13	KIFC2	protein coding	-0.408696	0.00111574	-0.865685	2.80023e-13	0.370373	0.00327252	-0.404183	0.00118906
ENSG00000088970.16	KIZ	protein coding	-0.955226	9.83655e-14	-0.607595	1.46038e-06	-0.643817	1.18707e-06	0.283661	0.0322754
ENSG00000114796.16	KLHL24	protein coding	-0.701816	5.8184e-06	-0.776149	4.03336e-07	-0.519596	0.000899528	0.557167	0.000300211
ENSG00000185640.6	KRT79	protein coding	-2.11753	7.73379e-20	-1.35123	1.83974e-09	-1.68582	7.8348e-13	0.784571	0.00033834
ENSG00000198910.14	L1CAM	protein coding	-0.591856	0.00264513	-0.675112	0.000417429	-1.39199	6.67794e-13	-2.21736	9.87083e-31
ENSG00000103642.12	LACTB	protein coding	1.20373	2.90247e-58	0.645927	4.67036e-17	-0.316462	0.000133551	0.212958	0.0170939
ENSG00000135862.6	LAMC1	protein coding	-0.824482	8.54794e-16	1.12356	5.14255e-32	0.549769	5.28883e-08	0.686612	2.44425e-12
ENSG00000005893.16	LAMP2	protein coding	0.454433	3.30091e-07	-0.307898	0.000841463	0.368807	5.38614e-05	0.422537	2.14874e-06
ENSG00000213658.12	LAT	protein coding	-0.450833	0.00739576	-0.45115	0.00628387	-0.656838	7.77632e-05	0.607937	0.000169176
ENSG00000043462.13	LCP2	protein coding	0.634876	1.63424e-13	0.314543	0.000500717	0.920331	3.35395e-27	0.56518	7.08248e-11
ENSG00000179241.13	LDLRAD3	protein coding	-0.520863	0.00121021	-0.628017	6.18078e-05	-0.527273	0.000968037	0.865623	1.96418e-08
ENSG00000131981.16	LGALS3	protein coding	0.487834	1.52913e-06	-0.298096	0.00459954	-0.914172	2.30986e-20	-0.306739	0.00404622
ENSG00000104972.15	LILRB1	protein coding	1.5476	3.77622e-06	2.26358	6.0058e-12	0.694981	0.0303271	-0.706635	0.0409783
ENSG00000144791.10	LIMD1	protein coding	0.310402	2.52098e-06	-0.632705	6.301e-23	-0.362532	6.04477e-08	-0.157116	0.0342101
ENSG00000204054.14	LINC00963	lncRNA	-0.468686	1.48014e-09	-0.221454	0.00727867	-0.230516	0.00758079	0.724295	1.73964e-22
ENSG00000248727.6	LINC01948	lncRNA	1.75327	0.000331178	1.39914	0.00290584	3.33747	1.50692e-11	2.26255	4.39207e-06
ENSG00000175779.4	LINC02694	lncRNA	-1.16201	0.0270586	2.03705	8.03318e-06	1.92319	5.6192e-05	-2.14721	0.00368373
ENSG00000251323.3	LINC02728	lncRNA	-1.37632	0.00164492	-1.21905	0.00321811	3.11779	5.24843e-18	-0.822276	0.029332
ENSG00000232453.7	LINC02777	lncRNA	-0.499832	0.0144856	-1.12051	6.9597e-08	-0.507121	0.014917	0.843046	4.31416e-06
ENSG00000087253.13	LPCAT2	protein coding	1.00339	3.5865e-28	-0.255916	0.0106026	-0.252196	0.0134239	1.5337	2.69605e-64
ENSG00000145012.13	LPP	protein coding	0.391155	9.35796e-07	-0.615939	3.53798e-15	-0.361354	1.0341e-05	-0.674321	8.4769e-18
ENSG00000128594.8	LRRC4	protein coding	-2.3013	3.05193e-05	-1.93152	0.000238204	-2.19641	0.000130492	-2.59631	4.72036e-06
ENSG00000131409.13	LRRC4B	protein coding	-1.84144	4.45749e-06	1.96505	1.01625e-08	-1.68808	5.39372e-05	1.20919	0.000395333
ENSG00000248323.7	LUCAT1	lncRNA	-0.909339	0.00324184	1.48759	1.5222e-07	-0.947244	0.00348859	1.64297	9.70413e-09
ENSG00000150551.11	LYPD1	protein coding	-2.5445	3.09309e-16	-0.555932	0.0401537	-1.40171	3.64372e-06	1.2791	4.4458e-06
ENSG00000186687.16	LYRM7	protein coding	-0.30353	0.00796496	-0.288081	0.0104562	-0.298863	0.0106911	-0.290056	0.0119477
ENSG00000159374.17	M1AP	protein coding	-1.25176	4.61006e-15	-2.13183	7.99046e-34	-0.65011	5.73524e-05	0.438099	0.00348849
ENSG00000198934.5	MAGEE1	protein coding	-1.42985	6.33286e-15	-0.825771	1.98485e-06	-0.556469	0.00225047	-0.435417	0.0142993
ENSG00000117643.14	MAN1C1	protein coding	0.550703	2.62887e-06	-0.801689	1.0369e-11	-0.905253	1.2334e-13	0.538997	4.10453e-06
ENSG00000145050.19	MANF	protein coding	0.764277	3.30262e-07	1.02324	3.89815e-12	0.420189	0.0067613	0.331076	0.039222
ENSG00000142733.17	MAP3K6	protein coding	-0.872889	6.74201e-05	-0.60697	0.00482334	-2.40936	5.36728e-22	-0.788319	0.000306836
ENSG00000071054.16	MAP4K4	protein coding	-0.406271	1.01104e-13	0.24972	7.58788e-06	-0.231331	6.63702e-05	-0.362253	4.2488e-11
ENSG00000188130.14	MAPK12	protein coding	-0.590147	4.07261e-05	-1.64738	1.05176e-31	-0.544336	0.000170756	0.329027	0.0293188
ENSG00000165406.16	MARCHF8	protein coding	-0.254042	0.00241	-0.504423	9.5463e-11	-0.499365	2.326e-10	-0.692744	3.1806e-19
ENSG00000155254.13	MARVELD1	protein coding	-0.588013	0.000526201	-0.807075	1.61336e-06	-1.16085	2.06562e-10	-0.460227	0.00706873
ENSG00000125952.20	MAX	protein coding	1.5735	9.13587e-146	-0.44854	4.85559e-12	-0.330541	9.47138e-07	-0.233996	0.000767332
ENSG00000258839.4	MC1R	protein coding	-0.586924	6.46573e-05	-0.96879	1.82977e-11	-0.390075	0.00966648	-0.520014	0.000410673
ENSG00000171444.18	MCC	protein coding	-0.40608	3.94546e-06	-0.249406	0.00570085	-0.326308	0.00027974	-0.58625	7.30536e-12
ENSG00000110492.15	MDK	protein coding	2.84562	2.06853e-34	0.758197	0.00135461	-0.517485	0.0372845	-1.33412	6.81521e-07
ENSG00000112159.12	MDN1	protein coding	0.393069	8.42065e-10	0.462254	2.22906e-13	0.209755	0.00330668	0.487843	1.15972e-14
ENSG00000162591.16	MEGF6	protein coding	-1.07256	3.05667e-18	-1.43495	1.3827e-30	-0.289506	0.0304565	0.494191	3.46298e-05
ENSG00000134138.20	MEIS2	protein coding	-0.197219	0.00864848	-0.441655	1.1373e-10	-0.324235	5.10526e-06	-0.61075	2.44037e-19
ENSG00000145388.15	METTL14	protein coding	-0.3916	0.000159692	-0.370041	0.00031377	0.223868	0.0464968	-0.331348	0.00169844
ENSG00000185432.12	METTL7A	protein coding	-0.856932	3.8189e-12	-0.655968	1.19906e-07	-0.38054	0.00375543	-0.855345	4.10006e-12
ENSG00000198948.12	MFAP3L	protein coding	-0.237626	0.0209685	-0.523137	1.422e-08	-0.329648	0.000659906	-0.38594	4.33659e-05
ENSG00000161091.13	MFSD12	protein coding	1.20791	1.89104e-06	1.56603	4.42385e-10	1.03197	6.92892e-05	0.8256	0.00114912
ENSG00000168282.6	MGAT2	protein coding	0.266712	0.00016163	0.248205	0.000423098	0.289577	5.02477e-05	-0.185276	0.0159142
ENSG00000128268.12	MGAT3	protein coding	-0.792684	1.81897e-09	0.671525	1.78311e-07	1.62385	3.25145e-38	0.673177	1.99168e-07
ENSG00000071073.13	MGAT4A	protein coding	0.74329	7.86208e-08	0.875465	1.40111e-10	0.616451	1.35445e-05	0.839652	9.73344e-10
ENSG00000243156.9	MICAL3	protein coding	0.616761	7.38808e-12	0.204384	0.0409596	0.698029	1.05696e-14	0.889923	8.40976e-24
ENSG00000141741.12	MIEN1	protein coding	0.394534	0.000427807	0.746131	1.71441e-12	0.277988	0.0206139	0.39551	0.000412311
ENSG00000224184.6	MIR3681HG	lncRNA	0.314539	0.0183836	-0.774113	1.26948e-09	0.340668	0.0100563	-0.686037	1.00241e-07
ENSG00000148773.14	MKI67	protein coding	-0.651274	0.000991644	-1.41285	1.01372e-12	-0.615238	0.00203327	-1.66717	1.97421e-16
ENSG00000120162.10	MOB3B	protein coding	1.07401	5.65614e-06	-0.55792	0.0194239	-1.15695	4.1795e-06	-1.69416	1.59046e-11
ENSG00000123562.18	MORF4L2	protein coding	-0.176271	0.00170433	0.320645	1.40083e-09	-0.193353	0.00100789	-0.701885	1.12632e-40
ENSG00000129255.16	MPDU1	protein coding	0.410849	5.23367e-05	0.599647	1.09726e-09	0.228174	0.0426726	-0.313507	0.00319035
ENSG00000204420.10	MPIG6B	protein coding	-1.01827	2.00135e-12	-1.86625	6.37599e-37	-0.498195	0.000796375	-1.01211	2.80156e-12
ENSG00000130830.15	MPP1	protein coding	0.994144	1.45499e-33	-0.419652	1.08126e-06	0.37045	2.36375e-05	0.418474	1.17677e-06
ENSG00000183695.3	MRGPRX2	protein coding	0.934467	0.000158312	-2.73632	3.93236e-18	-0.934141	0.000873742	-2.6536	7.60748e-17
ENSG00000166902.5	MRPL16	protein coding	0.399431	1.56671e-05	0.26676	0.00535283	0.292366	0.00280076	0.352904	0.000171163
ENSG00000106591.4	MRPL32	protein coding	0.355228	0.00103109	0.317462	0.00326214	0.363472	0.000892313	0.250281	0.0291513
ENSG00000243927.6	MRPS6	protein coding	-0.489779	0.000501032	-0.522213	0.000186203	-0.79292	9.32069e-09	-0.703947	2.99131e-07
ENSG00000005302.19	MSL3	protein coding	0.421203	4.48955e-06	-0.429086	3.83252e-06	-0.229764	0.0258733	-0.21363	0.0373262
ENSG00000175806.15	MSRA	protein coding	-0.324755	0.000954868	-0.563737	1.6957e-09	-0.306885	0.00225248	-0.416843	1.3565e-05
ENSG00000149480.7	MTA2	protein coding	0.177143	0.00451245	0.126853	0.0493019	0.206509	0.00109506	-0.193917	0.00195397
ENSG00000150712.11	MTMR12	protein coding	-0.230573	0.00676051	-0.575284	2.42574e-13	-0.208058	0.021231	-0.540222	8.18569e-12
ENSG00000172936.16	MYD88	protein coding	0.915007	3.43591e-29	-0.402151	1.75755e-06	-0.249704	0.00555493	-0.645045	6.4504e-15
ENSG00000118680.14	MYL12B	protein coding	0.263131	8.92294e-06	-0.138078	0.0339542	0.162813	0.0223389	0.333896	1.82321e-08
ENSG00000145555.15	MYO10	protein coding	0.212881	0.0273138	-1.02439	2.06346e-32	1.05882	3.10837e-36	-0.22112	0.0214693
ENSG00000041515.16	MYO16	protein coding	-0.903213	2.17576e-06	-1.73076	1.02334e-18	-1.32891	1.96422e-11	-1.76614	8.94028e-19
ENSG00000105835.12	NAMPT	protein coding	3.21091	5.29123e-94	1.9669	1.67941e-35	0.348713	0.0431883	-0.414434	0.0160452
ENSG00000185818.8	NAT8L	protein coding	-1.35056	1.1586e-21	-0.4056	0.00391422	-0.512555	0.000336953	-0.31749	0.0305662
ENSG00000274180.1	NATD1	protein coding	-0.377895	0.00656945	-0.711898	6.59131e-08	-0.470306	0.000547669	0.340349	0.0140232
ENSG00000219481.10	NBPF1	protein coding	-0.611057	8.8995e-13	-0.51016	2.57046e-09	-0.684605	4.88197e-15	-0.363795	3.91482e-05
ENSG00000167566.17	NCKAP5L	protein coding	-0.316149	5.0605e-05	-0.748854	8.67645e-24	-0.311558	8.49082e-05	0.260688	0.00129943
ENSG00000111912.20	NCOA7	protein coding	0.311893	0.0247948	-0.474119	0.000315234	-0.544218	3.52255e-05	-0.324658	0.0195307
ENSG00000166579.16	NDEL1	protein coding	0.739766	1.66907e-18	-0.234737	0.0113874	-0.281415	0.00243677	-0.515959	2.99147e-09
ENSG00000165795.23	NDRG2	protein coding	-1.43583	1.96349e-43	-1.34919	1.87124e-38	-1.4227	9.43682e-42	0.786791	2.62679e-14
ENSG00000119638.14	NEK9	protein coding	-0.160904	0.00456589	-0.267346	3.87627e-07	-0.177781	0.00167073	0.729899	7.43588e-49
ENSG00000072736.19	NFATC3	protein coding	-0.680318	1.15261e-15	-0.651995	1.30559e-14	1.07104	1.1461e-38	-0.22502	0.0174956
ENSG00000082641.16	NFE2L1	protein coding	0.398318	0.000311226	0.689236	9.73682e-11	0.408109	0.000305178	0.278502	0.0187731
ENSG00000257108.2	NHLRC4	protein coding	-0.662002	8.61656e-06	0.347025	0.0163451	0.351667	0.0185684	0.31244	0.0370311
ENSG00000135540.11	NHSL1	protein coding	-0.608403	0.000326334	-0.646968	0.000125706	-1.1192	1.72838e-10	-0.361304	0.0388792
ENSG00000087095.13	NLK	protein coding	0.322789	0.00142107	-0.431007	1.15607e-05	0.442552	6.20661e-06	-0.422571	2.25323e-05
ENSG00000022556.16	NLRP2	protein coding	0.430464	0.00212637	0.715521	5.76946e-08	0.572621	3.7464e-05	0.383962	0.00725108
ENSG00000106100.11	NOD1	protein coding	1.33308	1.71211e-62	-0.544509	6.00302e-10	0.213891	0.0302649	-0.302182	0.00109706
ENSG00000167207.14	NOD2	protein coding	3.09084	1.87558e-89	0.897957	1.64512e-08	1.62496	1.05585e-24	-1.02422	7.23314e-10
ENSG00000164867.11	NOS3	protein coding	-1.24832	5.62183e-05	1.24357	7.29132e-06	-1.34749	3.53713e-05	0.808388	0.0037041
ENSG00000119655.11	NPC2	protein coding	1.05119	1.29108e-25	-0.510538	9.11392e-07	0.291361	0.00757788	-0.895087	1.90838e-18
ENSG00000114388.14	NPRL2	protein coding	-0.440307	1.56857e-07	-0.781927	9.46358e-22	-0.775102	1.27975e-20	-0.56951	4.83343e-12
ENSG00000116833.14	NR5A2	protein coding	-0.983272	1.49859e-10	-0.717067	2.66408e-06	-0.475081	0.00264828	-1.34675	1.98202e-18
ENSG00000035681.9	NSMAF	protein coding	-0.225428	0.000455456	-0.230163	0.000265766	-0.301953	2.18046e-06	-0.19315	0.00349386
ENSG00000169189.17	NSMCE1	protein coding	-0.411646	4.09661e-07	0.262166	0.00144298	-0.263566	0.00230261	0.538081	5.79114e-12
ENSG00000198400.12	NTRK1	protein coding	0.918747	7.77259e-16	0.514216	1.02664e-05	1.04549	6.80081e-20	1.19672	5.18989e-26
ENSG00000013374.16	NUB1	protein coding	1.82883	1.59441e-267	-0.139419	0.0270133	-0.137619	0.0449714	0.16787	0.00631314
ENSG00000223482.8	NUTM2A-AS1	lncRNA	-0.379369	1.72101e-06	-0.285354	0.000363894	0.215666	0.0122991	0.301467	0.000159134
ENSG00000214562.15	NUTM2D	protein coding	-0.668876	3.28947e-12	-0.894716	1.37512e-20	-0.237167	0.0277488	0.831372	5.11251e-21
ENSG00000184232.9	OAF	protein coding	0.832069	5.50338e-12	-1.33405	1.87552e-28	-0.672894	4.87119e-08	-1.50554	2.08274e-35
ENSG00000079482.13	OPHN1	protein coding	-0.550725	1.19441e-08	-0.616551	1.16772e-10	-0.540191	8.57392e-08	-0.356939	0.00031453
ENSG00000125510.18	OPRL1	protein coding	-0.835069	1.29293e-09	-0.813383	2.28403e-09	-0.397019	0.00578958	1.15401	1.51254e-20
ENSG00000123240.17	OPTN	protein coding	0.885473	2.34975e-19	0.561231	2.0402e-08	-0.276249	0.0141347	-0.543795	8.62425e-08
ENSG00000255425.6	OR8G3P	polymorphic pseudogene	-0.806515	1.76274e-06	-1.49632	1.07602e-18	-1.34132	1.05696e-14	-0.888746	1.32278e-07
ENSG00000123353.10	ORMDL2	protein coding	0.50102	2.23383e-05	0.525174	6.21168e-06	0.288913	0.0237634	-0.396316	0.00142481
ENSG00000110048.12	OSBP	protein coding	-0.298591	2.59623e-07	-0.636659	2.79902e-30	-0.361987	3.53997e-10	-0.536023	1.17818e-21
ENSG00000132823.11	OSER1	protein coding	-0.23812	0.0249497	-0.417489	1.88464e-05	-0.226478	0.0378694	0.33667	0.000590058
ENSG00000228474.6	OST4	protein coding	0.315639	0.00164477	0.235955	0.0224102	0.225569	0.0358545	-0.262574	0.0124607
ENSG00000162881.6	OXER1	protein coding	0.729648	1.07546e-07	-0.731008	3.1616e-07	2.04024	1.39801e-53	-0.678484	2.75182e-06
ENSG00000117385.16	P3H1	protein coding	-0.226041	0.0355996	0.259595	0.0109473	0.229611	0.0348677	0.343474	0.000576407
ENSG00000117115.13	PADI2	protein coding	-0.814534	1.07737e-07	-3.4684	3.23062e-117	-1.57591	2.2124e-25	0.475575	0.00259046
ENSG00000007168.14	PAFAH1B1	protein coding	-0.193309	0.00325194	-0.24561	8.89188e-05	-0.203703	0.00223185	-0.22804	0.000365498
ENSG00000158006.14	PAFAH2	protein coding	-0.621305	5.78696e-10	-0.798762	8.26544e-16	0.234017	0.0352437	0.607792	6.57726e-10
ENSG00000129116.19	PALLD	protein coding	-1.05109	5.01579e-17	0.656902	1.22174e-07	1.11977	1.03967e-19	-0.50478	9.26866e-05
ENSG00000162073.14	PAQR4	protein coding	-0.815706	2.01411e-07	-1.43088	1.11234e-19	-0.560062	0.000447674	-0.382563	0.0185615
ENSG00000166889.14	PATL1	protein coding	0.549173	5.43806e-18	-0.733215	1.40769e-30	-0.430793	4.54202e-11	-0.594272	2.04547e-20
ENSG00000185630.19	PBX1	protein coding	-1.06911	5.38879e-30	-0.604887	2.54587e-10	-0.359968	0.000347094	0.499847	2.08759e-07
ENSG00000163346.17	PBXIP1	protein coding	-0.391317	1.07104e-05	-0.274321	0.00245039	0.334673	0.000286287	0.252613	0.00885121
ENSG00000197136.4	PCNX3	protein coding	0.313553	0.000902443	0.212848	0.0297904	0.234899	0.0209686	-0.226966	0.0224917
ENSG00000145431.11	PDGFC	protein coding	-1.47293	5.77761e-35	-0.385397	0.00156904	-0.932676	1.08206e-14	-0.581014	1.23217e-06
ENSG00000155660.11	PDIA4	protein coding	0.620456	1.82071e-08	1.27254	2.49514e-32	0.404845	0.000377082	0.422354	0.000194119
ENSG00000133401.16	PDZD2	protein coding	-2.66472	2.11115e-29	0.727149	0.000965077	0.552994	0.0127751	-0.903556	6.86859e-05
ENSG00000187800.13	PEAR1	protein coding	1.02828	0.000105489	0.791927	0.00249428	0.715655	0.0079358	1.07671	4.85058e-05
ENSG00000089220.5	PEBP1	protein coding	-0.363213	1.12923e-06	-0.591337	1.83186e-16	-0.643608	5.72345e-19	-0.665826	1.33122e-20
ENSG00000139946.10	PELI2	protein coding	-1.29192	1.05565e-39	-0.981049	1.28409e-24	-0.746943	3.87531e-14	0.245048	0.0164114
ENSG00000124299.15	PEPD	protein coding	-0.386127	2.23419e-05	-1.58443	2.57125e-74	-1.05988	1.00379e-33	-1.65364	1.88773e-80
ENSG00000152556.17	PFKM	protein coding	1.00217	6.24186e-12	1.26441	7.62451e-19	0.33155	0.0466022	0.712031	2.14194e-06
ENSG00000165152.9	PGAP4	protein coding	-0.845863	1.21059e-05	1.65178	4.17444e-19	0.968346	3.3012e-07	-1.52614	5.78701e-15
ENSG00000137338.5	PGBD1	protein coding	0.50443	3.51833e-06	-0.551476	1.54927e-06	-0.297158	0.0187645	-1.24458	2.2599e-24
ENSG00000087157.19	PGS1	protein coding	1.15128	4.97005e-58	-0.668124	5.30911e-19	-0.261641	0.00153923	-0.420064	4.43417e-08
ENSG00000204138.13	PHACTR4	protein coding	1.11661	1.92871e-41	-0.279817	0.00227419	0.237026	0.0126467	-0.602273	4.2183e-12
ENSG00000164902.14	PHAX	protein coding	-0.275763	0.0141214	-0.224518	0.0473567	-0.356713	0.00112718	-0.283699	0.0113745
ENSG00000116793.16	PHTF1	protein coding	0.843272	6.82775e-19	0.411118	3.22257e-05	0.246825	0.0244087	0.741647	1.00075e-14
ENSG00000163964.17	PIGX	protein coding	-0.289761	0.00585134	0.298963	0.00284161	0.507399	1.67931e-07	-0.325993	0.00168986
ENSG00000155629.15	PIK3AP1	protein coding	0.895965	2.48105e-17	-0.562288	1.88144e-07	-0.681667	4.31923e-10	-0.562826	2.35296e-07
ENSG00000145675.15	PIK3R1	protein coding	-0.388096	1.98284e-05	-0.518808	4.06516e-09	0.224626	0.0221924	-0.504291	1.41684e-08
ENSG00000117461.15	PIK3R3	protein coding	-0.472611	0.000584224	-1.53936	1.30284e-31	-0.807266	1.94951e-09	0.604546	6.63544e-06
ENSG00000276231.5	PIK3R6	protein coding	0.591719	8.13108e-09	-0.642076	3.8388e-10	0.447566	1.82201e-05	-0.96063	4.37174e-21
ENSG00000129195.16	PIMREG	protein coding	-0.751403	0.00684538	-1.54675	3.89414e-07	-0.722108	0.0118245	-1.88411	7.35312e-09
ENSG00000135549.15	PKIB	protein coding	-1.24734	6.1231e-12	1.36767	1.3673e-16	0.654549	0.000151113	-1.14782	2.63338e-10
ENSG00000144283.22	PKP4	protein coding	-0.401008	0.000577982	-0.715805	1.78156e-10	-0.927587	1.32041e-15	0.601096	4.54553e-08
ENSG00000161714.12	PLCD3	protein coding	-1.63987	2.45349e-45	-0.36749	0.000742321	-0.817038	6.0228e-13	0.519899	3.06761e-07
ENSG00000126822.17	PLEKHG3	protein coding	-1.10546	7.97425e-26	-0.765374	1.8447e-13	-0.382177	0.00051911	-0.41055	0.000120427
ENSG00000196155.13	PLEKHG4	protein coding	-1.05567	9.48335e-23	-0.460619	2.66302e-05	-0.573473	2.16622e-07	0.854692	9.8668e-16
ENSG00000023902.14	PLEKHO1	protein coding	0.660479	0.000626534	0.47256	0.0150018	0.790172	4.45275e-05	-0.418857	0.0376577
ENSG00000147872.10	PLIN2	protein coding	0.535047	6.05597e-11	-0.750875	7.71523e-21	-0.581776	1.20039e-12	-0.551104	1.75969e-11
ENSG00000067113.17	PLPP1	protein coding	0.686653	0.00024429	1.40201	8.25407e-15	2.60832	2.0633e-48	-1.06149	1.08087e-07
ENSG00000161381.14	PLXDC1	protein coding	-1.41214	9.49014e-10	-2.71618	3.87257e-30	-0.745519	0.00123176	-1.80711	7.31617e-15
ENSG00000221866.9	PLXNA4	protein coding	0.631104	0.00764266	-2.55513	2.15917e-24	-1.66726	2.57318e-11	-0.792326	0.000914874
ENSG00000141682.12	PMAIP1	protein coding	3.2601	5.76669e-27	2.54607	4.80997e-17	0.575776	0.0496396	-1.00148	0.0047791
ENSG00000124225.16	PMEPA1	protein coding	-1.27364	5.16437e-16	0.464919	0.00321705	-0.766893	1.7207e-06	1.96792	1.25124e-38
ENSG00000013503.10	POLR3B	protein coding	0.234985	0.0142976	0.525799	1.25594e-09	0.357463	0.000140192	-0.346056	0.000292181
ENSG00000132963.8	POMP	protein coding	1.04784	5.32126e-42	0.216468	0.0131403	0.291799	0.000761269	-0.517722	2.84462e-10
ENSG00000121577.14	POPDC2	protein coding	-0.585538	0.000249333	-1.33	2.34648e-15	-0.541212	0.00119884	-0.772701	1.75616e-06
ENSG00000108179.14	PPIF	protein coding	0.576953	2.87693e-05	0.731157	5.74197e-08	0.398776	0.00575025	0.944555	1.78785e-12
ENSG00000123131.13	PRDX4	protein coding	0.323696	0.00129125	0.823329	5.88172e-19	0.349106	0.000564242	-0.233958	0.0300148
ENSG00000142875.19	PRKACB	protein coding	-0.274255	0.018043	-0.759013	1.3992e-13	-0.265468	0.0231502	-0.828125	2.04016e-15
ENSG00000138669.9	PRKG2	protein coding	-0.60325	0.00760745	-1.62631	1.61689e-11	-0.704222	0.00263363	-1.09502	2.70463e-06
ENSG00000160310.18	PRMT2	protein coding	0.227042	2.43072e-05	-0.273719	2.29372e-07	0.184087	0.00123779	-0.210476	0.000132975
ENSG00000101000.6	PROCR	protein coding	0.796873	5.94086e-10	-0.524646	6.40949e-05	-1.58417	3.60982e-34	1.34475	2.58773e-26
ENSG00000134748.13	PRPF38A	protein coding	-0.270707	0.000360167	-0.158018	0.0483784	-0.253327	0.00125817	-0.208326	0.00860061
ENSG00000117523.16	PRRC2C	protein coding	0.613257	8.05277e-31	0.319565	5.29208e-09	0.139946	0.0299332	0.197925	0.000691732
ENSG00000100804.19	PSMB5	protein coding	0.350389	4.50649e-07	0.847533	3.16416e-38	0.217553	0.00324508	-0.229319	0.00380607
ENSG00000100911.16	PSME2	protein coding	3.12426	2.00979e-217	0.662097	1.72042e-10	0.300065	0.00871236	-0.377289	0.000543116
ENSG00000156471.13	PTDSS1	protein coding	-0.160719	0.00849081	0.258327	3.9342e-06	0.211342	0.00040615	0.331253	2.10312e-09
ENSG00000237984.3	PTENP1	transcribed processed pseudogene	-0.625076	5.74543e-05	-1.05117	1.17325e-11	-0.66282	3.3122e-05	-0.53601	0.000580002
ENSG00000281128.2	PTENP1-AS	lncRNA	-0.87742	2.85607e-11	-2.47388	1.60789e-62	-1.50242	3.90265e-26	-1.18843	7.42418e-19
ENSG00000160013.9	PTGIR	protein coding	-0.798928	0.0181972	3.14419	1.24472e-25	-1.0217	0.00570797	-2.339	1.35358e-07
ENSG00000127947.16	PTPN12	protein coding	-0.404276	9.61238e-05	-0.312187	0.00291545	-0.423491	4.84578e-05	0.39073	0.000149127
ENSG00000134242.16	PTPN22	protein coding	0.313071	0.0236306	-1.16937	6.33379e-20	0.277149	0.0479901	-0.535681	4.38695e-05
ENSG00000143851.15	PTPN7	protein coding	-0.455803	5.50356e-06	0.25636	0.0144946	0.464743	3.02296e-06	0.372897	0.000235743
ENSG00000152894.15	PTPRK	protein coding	-0.769112	2.44683e-06	1.16118	1.53111e-14	-0.928795	4.96466e-08	-1.87693	4.78497e-27
ENSG00000089159.16	PXN	protein coding	-0.649967	2.68804e-16	-0.496138	4.23832e-10	-0.815792	1.24066e-24	-0.830572	5.97977e-26
ENSG00000100504.17	PYGL	protein coding	1.21755	1.07439e-38	-0.33976	0.000831089	1.42796	4.44412e-52	-0.355119	0.000485554
ENSG00000103485.19	QPRT	protein coding	-0.562173	3.267e-10	-0.401931	8.73904e-06	-0.458496	6.16264e-07	0.368625	4.74578e-05
ENSG00000131242.18	RAB11FIP4	protein coding	0.432219	3.70103e-07	-0.944575	3.73923e-27	0.19613	0.0490062	0.65924	9.91533e-16
ENSG00000206418.4	RAB12	protein coding	0.374953	0.000777804	-0.424308	0.000129124	-0.454636	5.08665e-05	-0.775271	1.07856e-12
ENSG00000123892.12	RAB38	protein coding	-0.788441	6.46327e-07	0.338921	0.0326159	-0.87797	5.74371e-08	-1.19115	7.09818e-14
ENSG00000169213.7	RAB3B	protein coding	-2.25142	4.31675e-11	-1.78971	5.93037e-08	-2.256	2.10457e-10	-5.09309	7.9866e-28
ENSG00000276600.5	RAB7B	protein coding	-1.85849	1.00211e-12	-1.3711	5.16791e-08	-1.73118	9.84074e-11	-3.2823	7.19684e-29
ENSG00000116191.17	RALGPS2	protein coding	-1.0649	9.06393e-11	-1.41898	8.88041e-18	-1.32116	9.17431e-15	-1.63518	2.68746e-22
ENSG00000132359.15	RAP1GAP2	protein coding	-0.597937	4.55057e-10	-1.17175	8.14484e-35	-0.652481	1.33559e-11	-0.740848	1.30727e-14
ENSG00000181467.5	RAP2B	protein coding	-0.199407	0.00480586	-0.819836	2.0251e-36	-0.334747	9.281e-07	0.163097	0.0260501
ENSG00000079337.16	RAPGEF3	protein coding	0.54161	0.000996403	-0.421139	0.0174946	-1.71119	4.88197e-15	0.710086	1.09903e-05
ENSG00000118849.10	RARRES1	protein coding	-0.90694	6.87292e-07	-0.840367	3.29855e-06	-1.3426	3.49599e-13	-0.455851	0.0148021
ENSG00000145715.15	RASA1	protein coding	-0.193606	0.0163503	0.254049	0.000732463	-0.171065	0.0456632	0.282515	0.000188788
ENSG00000185989.11	RASA3	protein coding	-0.345354	2.9107e-07	-0.223547	0.00129814	-0.29708	1.91409e-05	0.393188	2.34871e-09
ENSG00000075391.17	RASAL2	protein coding	-1.19827	2.30584e-42	-0.297471	0.000758907	-0.729985	3.26785e-16	1.12417	2.00664e-46
ENSG00000105122.13	RASAL3	protein coding	-0.325601	0.00077266	-0.247166	0.011842	0.725054	1.38745e-15	0.997822	8.54393e-29
ENSG00000068831.19	RASGRP2	protein coding	-0.903649	4.26446e-10	-0.416853	0.00491167	-1.39302	4.93438e-21	-1.23741	1.29704e-17
ENSG00000068028.17	RASSF1	protein coding	-0.627945	5.52374e-14	-1.57252	9.53974e-81	-0.287308	0.0013887	-1.00125	9.92075e-34
ENSG00000100320.23	RBFOX2	protein coding	-0.560142	1.06014e-08	-0.534428	3.5583e-08	-0.995555	1.15205e-21	-0.992409	2.53082e-23
ENSG00000086589.12	RBM22	protein coding	0.242369	0.000147543	0.315005	3.36821e-07	0.439337	8.96946e-13	0.320512	3.17707e-07
ENSG00000179051.14	RCC2	protein coding	0.237724	7.20799e-07	0.118843	0.0196778	-0.125845	0.0321866	0.655705	5.18118e-47
ENSG00000198771.11	RCSD1	protein coding	-0.344381	0.0157494	-0.885959	3.24601e-11	-0.299888	0.0362866	-0.702528	1.84236e-07
ENSG00000121039.10	RDH10	protein coding	-2.07959	8.93694e-38	1.75457	3.19028e-33	-0.42768	0.00829851	-2.11878	4.60892e-38
ENSG00000072042.13	RDH11	protein coding	0.302015	0.000160477	0.378938	9.19688e-07	0.411801	1.409e-07	-0.457552	6.54064e-09
ENSG00000122707.12	RECK	protein coding	-0.357376	0.00283479	-0.389494	0.000829215	-0.410678	0.000631995	0.61431	2.24914e-08
ENSG00000108469.15	RECQL5	protein coding	0.234288	0.00357244	0.172811	0.0366399	0.241928	0.0036311	0.390931	1.93848e-07
ENSG00000168476.12	REEP4	protein coding	0.367948	0.000293274	-0.699818	1.07626e-12	0.423055	2.45418e-05	0.735223	1.40107e-14
ENSG00000135597.19	REPS1	protein coding	-0.198678	0.00214383	0.148011	0.0228379	0.368591	6.85592e-10	-0.339882	2.2248e-08
ENSG00000148908.15	RGS10	protein coding	-0.337445	0.0127251	-0.647416	2.40774e-07	-0.302043	0.0277097	1.25311	1.02155e-24
ENSG00000127074.15	RGS13	protein coding	0.414417	0.00566792	-1.30928	2.61668e-20	-0.489015	0.000908671	-1.77809	8.16332e-36
ENSG00000116741.8	RGS2	protein coding	0.759287	0.0160259	0.604325	0.0447823	-0.58246	0.0423512	1.40581	1.81017e-05
ENSG00000117152.14	RGS4	protein coding	-2.44351	7.33397e-06	-2.63576	1.44914e-06	-0.868188	0.0358047	-3.01815	1.88591e-07
ENSG00000143248.13	RGS5	protein coding	-1.60638	5.60331e-14	-1.9003	1.53801e-18	-0.423901	0.0388223	-1.79516	1.35382e-16
ENSG00000108370.17	RGS9	protein coding	-0.930871	0.00599477	3.3092	2.6239e-23	1.96039	8.26568e-09	3.16073	2.80878e-21
ENSG00000007384.15	RHBDF1	protein coding	-0.826228	3.267e-10	-2.3171	1.03767e-69	-0.662552	9.57626e-07	-1.06082	3.52132e-16
ENSG00000129667.13	RHBDF2	protein coding	3.71969	1.04891e-210	0.503225	0.000111851	-0.331917	0.0215934	-0.376323	0.00744695
ENSG00000263961.8	RHEX	protein coding	-0.859771	1.19294e-11	-1.24389	3.36902e-23	-0.368476	0.00602863	-1.4035	8.79014e-29
ENSG00000166532.16	RIMKLB	protein coding	0.489788	4.10997e-09	-0.484746	1.71188e-08	-0.269669	0.00430598	-0.476715	4.24032e-08
ENSG00000187994.14	RINL	protein coding	-0.235671	0.00075712	0.182115	0.00936022	0.315152	3.14618e-06	0.17287	0.0181421
ENSG00000176623.12	RMDN1	protein coding	-0.301233	0.0181944	0.500461	1.09793e-05	0.320924	0.00813199	-0.665441	4.60048e-08
ENSG00000241175.3	RN7SL494P	misc RNA	0.629699	0.000384662	0.820969	2.03237e-06	0.964079	4.35846e-08	-1.51967	2.0142e-14
ENSG00000169413.3	RNASE6	protein coding	-1.58433	8.3958e-21	-1.34834	1.80735e-16	-0.405962	0.0136942	-0.777135	9.52219e-07
ENSG00000022840.16	RNF10	protein coding	0.228482	3.29157e-05	0.23182	1.79344e-05	0.157181	0.0103944	-0.128878	0.033535
ENSG00000116514.17	RNF19B	protein coding	1.39406	1.29169e-14	1.10597	9.39147e-10	1.42473	5.66175e-15	0.85935	2.66104e-06
ENSG00000134321.12	RSAD2	protein coding	5.87018	1.35354e-116	0.571913	0.0188608	0.754131	0.00288294	1.42826	2.42581e-08
ENSG00000215012.9	RTL10	protein coding	-0.512721	6.59272e-06	-0.434502	0.000115647	-0.405545	0.000575328	1.80673	7.58716e-73
ENSG00000242732.4	RTL5	protein coding	-0.808344	3.34237e-10	-0.484023	0.000199847	-0.755854	6.14833e-09	0.575922	7.30156e-06
ENSG00000040608.14	RTN4R	protein coding	-0.940657	1.01552e-13	-2.84194	1.20982e-82	-1.75011	9.03718e-37	-2.09271	1.55765e-52
ENSG00000159216.19	RUNX1	protein coding	0.733513	3.13797e-20	0.465655	9.67105e-09	2.59087	1.06355e-245	0.435502	1.1175e-07
ENSG00000186350.12	RXRA	protein coding	-0.298589	0.0146457	-0.686707	1.16428e-09	-0.589745	2.90199e-07	-0.634438	2.33302e-08
ENSG00000198838.14	RYR3	protein coding	-2.03865	2.13469e-09	-1.74334	2.05731e-07	-0.705423	0.0226266	-2.73539	1.57189e-15
ENSG00000161526.15	SAP30BP	protein coding	0.188907	0.00186897	0.191842	0.0012552	0.222576	0.000340048	0.240099	4.91115e-05
ENSG00000246273.8	SBF2-AS1	lncRNA	-1.07712	2.83214e-07	-0.742434	0.000247039	-0.429189	0.0388427	0.935744	5.55833e-07
ENSG00000145284.12	SCD5	protein coding	-0.534901	5.9214e-05	-0.452151	0.000592757	-0.587009	1.29186e-05	-0.468091	0.000446361
ENSG00000121064.13	SCPEP1	protein coding	2.43088	3.14188e-50	-0.914615	8.45871e-08	-1.00913	9.10744e-09	0.540113	0.00162793
ENSG00000162512.16	SDC3	protein coding	0.4329	1.90046e-05	-0.688576	1.47636e-12	0.5038	5.13978e-07	-0.606395	6.87221e-10
ENSG00000176986.16	SEC24C	protein coding	0.387192	1.37136e-09	0.505084	3.16991e-16	0.270859	5.38454e-05	-0.253607	0.000121063
ENSG00000198843.13	SELENOT	protein coding	0.299498	0.00555888	0.775655	1.06272e-14	0.874517	1.70028e-18	-0.269268	0.0133339
ENSG00000110876.10	SELPLG	protein coding	0.30502	0.00404966	-0.44716	8.58003e-06	1.22137	5.49611e-37	-0.30383	0.00427162
ENSG00000187764.11	SEMA4D	protein coding	-0.279832	0.000117386	-0.172041	0.0237999	0.522652	1.11299e-14	0.346594	5.99535e-07
ENSG00000092421.17	SEMA6A	protein coding	-0.568798	0.00146442	-0.769352	1.01478e-05	1.60626	1.54778e-21	-1.80201	2.91464e-23
ENSG00000214765.8	SEPTIN7P2	transcribed unprocessed pseudogene	-0.618061	1.08748e-06	0.432008	0.000629529	0.298013	0.0271095	-0.950811	3.69686e-14
ENSG00000149212.12	SESN3	protein coding	-0.6944	3.88765e-07	-1.26449	1.94748e-21	-0.642725	2.79592e-06	-0.917057	7.57888e-12
ENSG00000118473.22	SGIP1	protein coding	-0.987176	8.64808e-12	-2.14606	1.33498e-47	-0.629752	1.88856e-05	-0.495399	0.000761013
ENSG00000164023.14	SGMS2	protein coding	-0.856137	1.95396e-07	-0.68446	2.33174e-05	-0.910673	7.71108e-08	-0.909025	3.51443e-08
ENSG00000126821.8	SGPP1	protein coding	0.203757	0.0281073	-0.356267	2.47282e-05	-0.598267	1.28006e-12	-0.878003	4.34785e-26
ENSG00000185187.13	SIGIRR	protein coding	-0.587628	2.78925e-10	-0.572615	6.96699e-10	0.220417	0.029038	0.350166	0.000172537
ENSG00000170145.5	SIK2	protein coding	-0.406059	2.08966e-05	-0.28551	0.00316299	-0.265553	0.0102648	0.399108	1.45146e-05
ENSG00000120725.13	SIL1	protein coding	0.416304	0.00789179	0.682581	4.57487e-06	0.378316	0.016215	1.21021	2.22599e-16
ENSG00000116991.11	SIPA1L2	protein coding	-0.615876	7.37606e-08	-1.32505	5.68798e-32	-1.02785	2.22936e-19	-1.75745	7.12033e-54
ENSG00000157933.10	SKI	protein coding	-0.351216	9.62072e-06	-0.214944	0.00941651	0.358536	5.58384e-06	1.01454	1.57552e-42
ENSG00000155926.14	SLA	protein coding	-0.61527	3.24757e-05	-1.26407	3.24101e-18	0.859117	3.04098e-09	-0.801105	4.29369e-08
ENSG00000221955.11	SLC12A8	protein coding	0.983804	0.0051263	1.82692	5.38321e-07	-0.628608	0.0486941	1.5651	2.06016e-05
ENSG00000170190.16	SLC16A5	protein coding	-0.238725	0.0144978	-0.480438	9.49346e-08	-0.33482	0.000448992	0.616372	1.35887e-12
ENSG00000165646.14	SLC18A2	protein coding	-0.597718	1.26221e-12	-0.803708	8.95401e-23	-0.598407	8.34974e-13	-0.236242	0.00864502
ENSG00000144136.11	SLC20A1	protein coding	-0.254854	0.000663977	-0.352855	8.62809e-07	-0.451146	7.94286e-10	-0.216862	0.00518393
ENSG00000254827.6	SLC22A18AS	protein coding	0.551994	0.0160144	-2.09792	1.53076e-14	-1.40677	2.05083e-07	-1.27527	4.70457e-07
ENSG00000074621.14	SLC24A1	protein coding	-0.461612	0.000128626	-0.683828	4.34498e-09	-0.478505	7.25193e-05	-0.559134	2.26791e-06
ENSG00000185052.12	SLC24A3	protein coding	-0.330739	2.2514e-08	0.19012	0.00229641	0.246738	6.46765e-05	-0.191762	0.00235704
ENSG00000174032.17	SLC25A30	protein coding	0.524292	5.52567e-10	-0.509972	5.84008e-09	0.532521	6.37281e-10	-0.685353	6.61333e-15
ENSG00000158014.15	SLC30A2	protein coding	-0.497786	0.0399487	-0.796349	0.000625475	-1.49115	4.43261e-10	-1.46513	6.01363e-10
ENSG00000213699.9	SLC35F6	protein coding	0.424343	0.000736783	-0.868119	1.26168e-12	-0.803562	1.27082e-10	-0.699003	1.54525e-08
ENSG00000111371.16	SLC38A1	protein coding	1.13233	8.75765e-07	0.468068	0.0447288	0.737069	0.00176239	-0.57814	0.0192247
ENSG00000158715.6	SLC45A3	protein coding	-0.299547	0.00914862	-0.711857	1.88022e-11	-0.585788	5.24485e-08	-0.89297	2.54507e-17
ENSG00000139508.15	SLC46A3	protein coding	-1.22796	1.40231e-23	-0.857544	3.77336e-12	0.574873	4.78739e-06	-1.42409	3.26094e-31
ENSG00000033867.16	SLC4A7	protein coding	-0.699332	0.00051856	1.15446	2.68895e-09	0.648019	0.00109238	-0.441191	0.0307664
ENSG00000198743.7	SLC5A3	protein coding	-0.664742	0.000350651	-0.92606	6.06623e-07	-1.34915	2.82658e-13	-1.07344	8.52859e-09
ENSG00000103257.9	SLC7A5	protein coding	0.943103	0.00423354	0.80682	0.0111925	1.30585	0.000143463	1.06673	0.00137741
ENSG00000100678.19	SLC8A3	protein coding	-0.633631	8.36465e-12	-0.720368	7.01567e-15	-0.490068	1.57252e-07	-1.05254	1.44787e-30
ENSG00000090020.11	SLC9A1	protein coding	-0.227881	0.00760745	-0.446406	2.3633e-08	-0.306104	0.000452993	1.51644	5.91689e-90
ENSG00000109062.12	SLC9A3R1	protein coding	-0.357661	7.44051e-05	-0.499661	8.16994e-09	0.507933	4.98908e-09	-0.41801	2.15605e-06
ENSG00000183172.9	SMDT1	protein coding	0.316263	0.00295936	0.316165	0.0025108	0.291815	0.00791671	-0.260085	0.0216765
ENSG00000185420.19	SMYD3	protein coding	-0.222241	0.0132113	-0.404062	9.92899e-07	-0.311983	0.000292757	0.376907	7.42699e-06
ENSG00000124104.19	SNX21	protein coding	-1.26423	1.42848e-15	-1.83645	5.31665e-29	-0.382667	0.0183699	-0.619228	7.11564e-05
ENSG00000109762.16	SNX25	protein coding	-0.5091	0.00163386	1.0035	6.60769e-12	1.27905	3.76163e-18	0.328144	0.0432166
ENSG00000048471.14	SNX29	protein coding	-0.264637	0.000952766	-1.32055	1.54121e-71	-0.308075	0.00010297	0.762298	9.78058e-26
ENSG00000185338.6	SOCS1	protein coding	5.93731	1.45744e-58	2.58495	4.0084e-12	5.79434	3.47954e-55	2.95489	2.9097e-15
ENSG00000170677.6	SOCS6	protein coding	-0.481174	0.000243528	-0.326443	0.0145668	-0.360702	0.0075445	0.604886	1.64327e-06
ENSG00000120896.13	SORBS3	protein coding	-0.496943	9.49733e-05	-2.73413	8.07361e-101	-1.6179	8.79464e-38	-1.15912	5.86214e-21
ENSG00000133104.14	SPART	protein coding	0.570655	1.97845e-15	-0.597798	3.37399e-16	-0.224482	0.00666889	-0.255857	0.00129035
ENSG00000196141.14	SPATS2L	protein coding	0.811932	2.99897e-41	-0.56553	5.45375e-19	0.645912	1.70559e-25	-0.174545	0.0141798
ENSG00000100014.20	SPECC1L	protein coding	-0.313936	0.000473747	-0.226444	0.0127688	-0.224823	0.019922	-0.188712	0.0496874
ENSG00000090487.11	SPG21	protein coding	0.264896	0.00206277	0.208186	0.0170888	-0.201868	0.0330031	0.205339	0.0232879
ENSG00000166068.13	SPRED1	protein coding	-0.264127	0.0248138	-1.26686	2.6819e-33	-0.527668	1.43879e-06	-1.41034	1.3352e-40
ENSG00000198369.10	SPRED2	protein coding	-0.405404	4.29789e-08	-0.298855	5.80522e-05	-0.243291	0.00221128	-0.174627	0.0324452
ENSG00000171621.14	SPSB1	protein coding	0.570226	0.000170718	0.347673	0.0253802	-0.946456	2.57013e-09	0.601679	6.79836e-05
ENSG00000115306.16	SPTBN1	protein coding	-0.417828	0.0172362	-0.971365	5.00701e-09	-0.636639	0.000193612	-1.60503	5.05207e-22
ENSG00000122862.5	SRGN	protein coding	0.780502	1.22043e-11	0.412742	0.000532631	0.805231	3.46835e-12	-0.696162	1.98051e-09
ENSG00000197558.13	SSPOP	transcribed unitary pseudogene	-0.61976	0.03314	-1.35097	1.19508e-05	-1.10534	0.000565436	0.657913	0.01596
ENSG00000115525.18	ST3GAL5	protein coding	2.08749	2.9263e-185	-1.34435	2.91884e-68	-0.420024	1.13278e-07	-0.878833	2.80617e-30
ENSG00000064225.12	ST3GAL6	protein coding	-0.887975	6.16629e-05	-1.24003	1.52835e-08	-1.56758	4.71477e-12	1.19036	4.23431e-08
ENSG00000004866.22	ST7	protein coding	0.489295	9.81329e-09	0.314719	0.000335281	0.231974	0.015168	-0.457691	1.89454e-07
ENSG00000111728.10	ST8SIA1	protein coding	-1.02095	2.85598e-21	-0.623348	6.60535e-09	-1.47901	4.1366e-40	-0.841318	5.98101e-15
ENSG00000136738.15	STAM	protein coding	0.288187	0.00162512	-0.244102	0.00712599	0.72065	2.13204e-17	-0.469368	7.80612e-08
ENSG00000130052.13	STARD8	protein coding	0.329852	0.000378028	-0.630952	1.83155e-12	-0.673419	1.99584e-13	-0.354538	0.00014546
ENSG00000081320.11	STK17B	protein coding	0.841613	5.11412e-16	0.528172	5.36746e-07	0.978798	4.4877e-21	-0.283114	0.0138986
ENSG00000140022.13	STON2	protein coding	1.06492	3.66187e-10	0.828496	1.15722e-06	0.591671	0.000859202	-1.12419	1.55268e-09
ENSG00000134910.14	STT3A	protein coding	0.224071	0.00721464	1.10304	4.26137e-50	1.16536	1.57597e-55	-0.539661	2.27527e-12
ENSG00000164506.14	STXBP5	protein coding	-0.299945	0.000430902	-0.80718	6.86378e-24	-0.359578	1.46348e-05	-0.441388	7.09146e-08
ENSG00000168952.15	STXBP6	protein coding	1.1687	9.02639e-20	0.697504	8.62868e-08	0.294844	0.0395997	-1.45615	2.58807e-27
ENSG00000203446.2	SUGCT-AS1	lncRNA	0.47217	0.000918231	-1.10173	1.63136e-13	-1.33574	1.64764e-16	-0.956068	1.83269e-10
ENSG00000196502.12	SULT1A1	protein coding	-0.48987	8.93262e-11	-0.650591	2.7402e-18	-0.284488	0.000416538	-0.411871	6.30989e-08
ENSG00000101945.17	SUV39H1	protein coding	-0.273278	0.0413135	-0.384315	0.0019371	-1.17085	1.27468e-18	-0.330144	0.0103266
ENSG00000198168.9	SVIP	protein coding	-0.369419	0.000430227	-0.222088	0.0429817	-0.325411	0.00241891	-0.270951	0.0134964
ENSG00000162520.15	SYNC	protein coding	0.691463	2.37462e-05	-0.379101	0.0343065	0.404993	0.019403	-0.40277	0.0277629
ENSG00000176438.12	SYNE3	protein coding	-0.192045	0.0125446	-0.756492	3.01623e-28	0.287605	6.77197e-05	0.257809	0.000342634
ENSG00000132718.9	SYT11	protein coding	-0.439194	1.13778e-16	0.165661	0.00301968	-0.159725	0.00871817	0.142817	0.015958
ENSG00000095383.20	TBC1D2	protein coding	-0.506185	2.02721e-07	-1.14189	9.0272e-33	-1.05445	5.04879e-27	0.316787	0.00159422
ENSG00000167202.11	TBC1D2B	protein coding	1.37416	2.88002e-93	-0.407888	9.39468e-09	-0.344845	2.60727e-06	0.252794	0.000768356
ENSG00000059377.18	TBXAS1	protein coding	-0.44695	2.19372e-06	-0.562792	9.94304e-10	0.213318	0.0388659	0.405018	1.40997e-05
ENSG00000172465.14	TCEAL1	protein coding	-0.562509	3.58857e-09	-0.460979	1.21105e-06	-0.533203	8.80925e-08	-0.534408	2.56602e-08
ENSG00000152284.5	TCF7L1	protein coding	-0.355783	0.0284133	-1.1247	2.5453e-13	-0.973921	6.80303e-10	-0.592534	0.000122866
ENSG00000133863.9	TEX15	protein coding	-1.56278	6.99399e-35	0.43841	0.000516296	1.99992	1.02771e-62	-1.9281	5.64217e-50
ENSG00000151287.17	TEX30	protein coding	-0.390622	0.0253652	1.48677	9.75522e-22	1.75883	1.74073e-29	-0.667622	7.58527e-05
ENSG00000090447.12	TFAP4	protein coding	-1.00316	3.65956e-05	-0.455769	0.0487128	-0.654549	0.00739493	1.21882	1.38066e-08
ENSG00000140682.19	TGFB1I1	protein coding	-0.833734	3.88457e-06	-0.720815	5.4708e-05	-0.510969	0.00606211	-0.823023	5.7454e-06
ENSG00000177426.22	TGIF1	protein coding	0.622017	0.000214705	0.491789	0.00353111	-0.557761	0.00332155	1.92144	4.47686e-34
ENSG00000130775.16	THEMIS2	protein coding	1.00954	1.07555e-21	-0.743396	1.70932e-11	-0.293327	0.0155476	0.401454	0.000333619
ENSG00000100234.12	TIMP3	protein coding	-0.630041	3.31664e-08	-0.609769	5.6353e-08	-0.824361	2.79213e-13	-0.84647	2.3563e-14
ENSG00000135926.15	TMBIM1	protein coding	0.180758	0.0133027	-0.380934	1.73565e-08	-0.194592	0.010947	0.477176	3.43766e-13
ENSG00000099203.7	TMED1	protein coding	0.238055	0.0308492	0.585702	2.12738e-09	0.426963	3.92762e-05	-0.261452	0.021329
ENSG00000126062.4	TMEM115	protein coding	-0.245817	0.00608927	-0.373984	8.73904e-06	-0.50612	2.15727e-09	-0.303428	0.000497405
ENSG00000249242.8	TMEM150C	protein coding	-0.318989	0.0112667	-0.341544	0.00531283	-0.542815	4.76549e-06	-0.85694	1.15453e-13
ENSG00000106565.18	TMEM176B	protein coding	0.942775	4.34338e-06	4.1967	5.70438e-102	1.39809	7.63108e-12	0.444117	0.0354722
ENSG00000119777.20	TMEM214	protein coding	0.853704	1.08995e-14	0.474026	2.80856e-05	0.25247	0.0434118	-0.538136	2.16244e-06
ENSG00000153485.6	TMEM251	protein coding	-0.379531	0.000654782	-0.306625	0.00566265	-0.353233	0.00259073	0.784266	1.23496e-15
ENSG00000184497.13	TMEM255B	protein coding	0.369362	0.00013932	-0.510547	7.20603e-08	-0.705983	1.52111e-13	0.29782	0.00266841
ENSG00000145014.18	TMEM44	protein coding	-0.730656	1.05087e-13	-0.91689	4.9361e-21	-0.502413	6.16687e-07	-0.458583	5.16142e-06
ENSG00000116209.12	TMEM59	protein coding	0.310658	2.70347e-07	0.163736	0.0109255	0.284186	4.79848e-06	0.226349	0.000348857
ENSG00000180694.14	TMEM64	protein coding	0.328218	0.0409767	2.11115	7.21644e-50	0.491253	0.00131519	-0.487608	0.00179617
ENSG00000185215.11	TNFAIP2	protein coding	2.2419	3.85701e-99	0.469658	2.80842e-05	-0.58128	3.98922e-07	-0.584741	2.52175e-07
ENSG00000185361.9	TNFAIP8L1	protein coding	-0.597591	1.05985e-17	0.266209	0.000175127	-0.32461	9.88208e-06	1.64695	4.2291e-142
ENSG00000238164.6	TNFRSF14-AS1	lncRNA	0.373028	0.0325421	-1.52005	2.80606e-20	0.924121	1.66889e-08	-0.497442	0.00351951
ENSG00000120949.15	TNFRSF8	protein coding	0.433961	0.003491	2.66426	4.74431e-83	-0.481316	0.00114949	-1.67997	2.79158e-31
ENSG00000154310.17	TNIK	protein coding	-0.394123	4.38106e-08	-1.02506	1.94665e-50	-0.757373	1.26751e-27	-0.738337	1.52992e-26
ENSG00000183864.5	TOB2	protein coding	-0.339175	0.000824094	-0.716078	9.38431e-14	-0.253846	0.0195458	-0.237959	0.0288367
ENSG00000198900.6	TOP1	protein coding	0.930178	1.76679e-27	0.448481	4.12694e-07	0.383692	2.59633e-05	0.218002	0.0272426
ENSG00000184428.13	TOP1MT	protein coding	0.404957	0.0017611	-0.361176	0.006377	-0.347306	0.0118647	0.785627	1.39199e-10
ENSG00000131747.15	TOP2A	protein coding	-0.467097	0.00584564	-0.809464	7.44637e-07	-0.538842	0.00151302	-0.818557	8.20281e-07
ENSG00000124191.18	TOX2	protein coding	-1.72391	1.13882e-11	-1.72733	7.44486e-12	-1.45762	1.54321e-08	-2.87535	7.89733e-28
ENSG00000067369.14	TP53BP1	protein coding	-0.204096	0.00160117	0.222688	0.000444255	-0.16081	0.0252234	0.434428	4.01333e-13
ENSG00000078804.13	TP53INP2	protein coding	0.664173	1.20669e-07	0.550298	1.01868e-05	0.483113	0.000185854	-0.363629	0.0058697
ENSG00000186815.13	TPCN1	protein coding	-0.343517	4.96543e-05	0.475102	4.28681e-09	-0.341002	6.78419e-05	0.452123	2.87698e-08
ENSG00000158109.15	TPRG1L	protein coding	-0.3202	7.69173e-06	-0.402766	7.46479e-09	-0.333208	4.87961e-06	0.268018	0.000163307
ENSG00000095917.14	TPSD1	protein coding	-0.392006	0.0134746	-0.324505	0.0407061	-0.337238	0.0335473	0.586542	0.000155732
ENSG00000128294.16	TPST2	protein coding	-0.37138	3.75876e-05	-1.25281	2.14597e-48	-0.243944	0.0117561	-0.242028	0.0120759
ENSG00000082512.15	TRAF5	protein coding	0.449099	0.00131348	-1.05693	3.23365e-14	0.812985	1.68181e-09	-0.327036	0.0272894
ENSG00000135148.12	TRAFD1	protein coding	2.86782	2.33902e-258	1.44796	1.81834e-65	0.607586	3.06958e-12	-0.422641	2.6974e-06
ENSG00000065308.5	TRAM2	protein coding	-0.870305	3.55678e-19	0.265131	0.00949336	-0.544625	5.96285e-08	-0.740863	3.08029e-14
ENSG00000168016.15	TRANK1	protein coding	0.532195	1.01308e-13	-0.292952	0.000110483	-0.277778	0.00037191	0.168371	0.0444085
ENSG00000231165.3	TRBV26OR9-2	TR V pseudogene	-0.799424	9.9555e-07	-2.6844	1.07705e-41	-1.58063	6.9988e-18	-1.33361	4.68371e-15
ENSG00000112195.9	TREML2	protein coding	-1.1502	0.000139458	-0.707845	0.0118822	0.861205	0.00204378	-1.21798	6.80562e-05
ENSG00000132274.16	TRIM22	protein coding	2.68504	7.01002e-264	0.449405	3.93986e-08	0.231978	0.011094	-0.360138	2.03247e-05
ENSG00000119401.11	TRIM32	protein coding	-0.502669	5.75685e-10	-0.935128	2.15854e-31	-0.518854	3.10648e-10	-0.870945	3.5047e-27
ENSG00000132481.7	TRIM47	protein coding	-0.354184	0.00319925	-1.10963	2.15688e-23	-0.787182	3.56558e-12	-1.20191	5.27494e-27
ENSG00000132256.19	TRIM5	protein coding	0.704284	4.97489e-19	-0.267923	0.00207763	-0.319368	0.000389508	-0.732372	2.75897e-18
ENSG00000158022.7	TRIM63	protein coding	-0.83805	9.88037e-05	-1.27939	2.81042e-09	-1.83833	1.88643e-15	-2.10343	2.01315e-20
ENSG00000171206.15	TRIM8	protein coding	-0.633228	7.44813e-12	0.304588	0.00143967	-0.445086	2.99957e-06	0.351777	0.000224325
ENSG00000125733.18	TRIP10	protein coding	-0.641862	0.000493269	1.03551	4.52159e-09	-1.33342	1.40408e-12	1.17653	2.74854e-11
ENSG00000182173.13	TSEN54	protein coding	-0.430583	2.82569e-05	-0.747426	5.6028e-14	0.278807	0.00967992	0.293005	0.0058728
ENSG00000182612.10	TSPAN10	protein coding	-0.710829	0.000116078	-1.87567	3.71156e-24	-1.11229	2.39935e-09	-2.18876	3.8785e-31
ENSG00000184205.14	TSPYL2	protein coding	-0.651457	1.89768e-05	-1.3154	9.89767e-19	-0.736359	1.32409e-06	-0.629824	3.43162e-05
ENSG00000128791.12	TWSG1	protein coding	-0.218886	0.0198947	-0.55246	5.89628e-11	0.453792	7.53124e-08	-0.455483	1.0692e-07
ENSG00000141759.15	TXNL4A	protein coding	0.238894	0.00257469	0.21699	0.00555016	0.875528	3.25724e-34	-0.203981	0.014496
ENSG00000182179.13	UBA7	protein coding	1.02664	7.80995e-37	-1.06618	4.43542e-39	-0.206354	0.0307707	0.268122	0.00256479
ENSG00000186591.13	UBE2H	protein coding	-0.392802	8.12277e-08	-0.38202	1.38074e-07	-0.429136	3.37673e-09	-0.368424	4.4494e-07
ENSG00000177889.10	UBE2N	protein coding	0.257386	0.00130664	0.225908	0.00519806	0.196891	0.0256625	-0.353002	5.88445e-06
ENSG00000159202.18	UBE2Z	protein coding	0.724983	2.12445e-50	0.504306	2.70542e-24	0.208606	0.000143232	-0.124568	0.0352241
ENSG00000165886.5	UBTD1	protein coding	-0.637798	3.27465e-06	-0.387434	0.00498483	-0.346014	0.0168226	1.45532	3.88106e-31
ENSG00000158062.20	UBXN11	protein coding	-0.869232	2.32108e-15	-0.405942	0.000264541	-0.648844	9.94738e-09	-0.299803	0.0114375
ENSG00000105698.16	USF2	protein coding	-0.195394	0.000641143	-0.363737	1.53746e-11	-0.155356	0.0112396	0.339444	3.43405e-10
ENSG00000162607.13	USP1	protein coding	-0.279957	0.0292896	-0.733179	4.60666e-10	-0.558214	3.98716e-06	-0.56825	1.81281e-06
ENSG00000256262.1	USP30-AS1	lncRNA	4.30968	1.79505e-65	0.819242	0.00223951	0.64001	0.0184697	1.16783	1.68828e-05
ENSG00000143494.15	VASH2	protein coding	-0.88991	2.23574e-05	1.51845	6.02331e-14	-1.21775	1.2251e-08	-1.22458	5.36132e-09
ENSG00000108828.16	VAT1	protein coding	-0.237346	0.0247751	-0.687329	2.31306e-13	-0.543775	9.58322e-09	-0.954242	3.73612e-24
ENSG00000134215.16	VAV3	protein coding	0.395955	0.0224007	-0.726435	1.53833e-05	0.767583	3.77981e-06	0.617663	0.000197096
ENSG00000035403.18	VCL	protein coding	-0.382966	4.05328e-05	-0.91852	1.33884e-25	-0.26877	0.00669915	-1.17698	1.19154e-40
ENSG00000165280.17	VCP	protein coding	0.250349	5.58944e-07	0.240525	1.34523e-06	0.144992	0.00941785	-0.15769	0.00327904
ENSG00000111424.12	VDR	protein coding	-0.722433	0.0300596	1.41471	4.48081e-05	1.23254	0.000498545	2.64898	9.29399e-14
ENSG00000150630.4	VEGFC	protein coding	3.28891	7.18593e-20	3.50019	1.67727e-22	0.897129	0.0149539	0.955093	0.00881836
ENSG00000048707.15	VPS13D	protein coding	-0.207194	0.00969382	-0.788275	1.6566e-28	-0.303024	7.81864e-05	-0.582259	9.2082e-16
ENSG00000145198.14	VWA5B2	protein coding	-1.11491	0.0039396	-5.70334	4.78388e-09	-1.81745	0.000115588	2.19132	3.16195e-10
ENSG00000204396.11	VWA7	protein coding	-0.88789	0.00182286	-0.575819	0.034778	1.07362	0.000115996	-1.55865	2.54422e-07
ENSG00000188730.5	VWC2	protein coding	-1.42772	4.79746e-13	-1.50065	3.24434e-14	-2.38157	1.38333e-26	-1.20792	8.27307e-10
ENSG00000136051.15	WASHC4	protein coding	0.434821	0.000141606	-0.319956	0.00645388	0.375635	0.00125066	0.467649	3.52183e-05
ENSG00000139668.9	WDFY2	protein coding	-0.259277	0.00136576	-0.368231	1.80664e-06	-0.372799	2.27426e-06	-0.362868	3.28796e-06
ENSG00000071127.17	WDR1	protein coding	0.26677	0.0107447	0.250539	0.0145765	0.374369	0.000153577	-0.222644	0.0451845
ENSG00000162923.17	WDR26	protein coding	-0.264577	1.01697e-05	-0.313208	7.48008e-08	0.234538	0.000126282	-0.143756	0.0276561
ENSG00000164253.14	WDR41	protein coding	-0.187706	0.00762569	-0.186647	0.00630451	-0.545056	5.30928e-17	-0.890167	1.557e-43
ENSG00000105875.14	WDR91	protein coding	-0.609805	8.63728e-08	-0.648187	8.4823e-09	-0.364556	0.00224387	0.48041	2.02227e-05
ENSG00000157954.15	WIPI2	protein coding	-0.305098	2.57675e-07	-0.193888	0.00137393	-0.200301	0.00147662	0.32114	2.1818e-08
ENSG00000047644.19	WWC3	protein coding	0.349962	1.61139e-08	0.169438	0.0117924	0.296324	4.79717e-06	-0.146954	0.0315541
ENSG00000100219.16	XBP1	protein coding	0.4019	0.00167309	0.431284	0.000654832	1.17566	1.91706e-22	-0.440807	0.000458802
ENSG00000108039.18	XPNPEP1	protein coding	1.42123	2.07475e-119	0.307607	3.15428e-06	0.176935	0.0182283	-0.25498	0.000231339
ENSG00000173950.16	XXYLT1	protein coding	-0.28649	0.00528863	-0.206939	0.0489475	0.244351	0.0229404	0.834366	1.0758e-19
ENSG00000103489.12	XYLT1	protein coding	-0.990299	3.53053e-09	-0.512341	0.00251797	1.70928	1.21585e-26	0.932764	5.91643e-09
ENSG00000176105.14	YES1	protein coding	-0.469117	0.000145638	0.280401	0.0266312	0.281589	0.0299466	-0.538721	1.10247e-05
ENSG00000132846.6	ZBED3	protein coding	-0.69892	1.70262e-06	-0.471324	0.00116707	-0.683302	5.94885e-06	-0.50367	0.000616808
ENSG00000109906.14	ZBTB16	protein coding	1.0017	2.72678e-07	-3.10348	3.75327e-35	-0.561845	0.00715717	1.93593	3.68271e-24
ENSG00000174282.12	ZBTB4	protein coding	-0.220669	0.000497984	-0.485529	2.06273e-16	-0.17536	0.00973417	0.246239	6.94794e-05
ENSG00000102053.12	ZC3H12B	protein coding	-0.666209	3.3619e-16	0.357185	5.04162e-06	0.793281	1.31301e-25	-0.921792	1.48208e-28
ENSG00000123200.17	ZC3H13	protein coding	-0.2618	0.0188479	-0.314094	0.00312554	-0.333135	0.00184661	0.40128	9.4916e-05
ENSG00000186908.14	ZDHHC17	protein coding	-0.319092	0.000866963	-0.275246	0.00374211	-0.208887	0.0407308	-0.446259	1.25214e-06
ENSG00000204160.12	ZDHHC18	protein coding	-0.16959	0.0213147	-0.202576	0.0040908	0.241056	0.000605375	-0.298821	1.41676e-05
ENSG00000157077.15	ZFYVE9	protein coding	-0.97064	1.94773e-34	-0.91103	9.91168e-31	-0.913846	5.54066e-29	-0.725524	6.63564e-20
ENSG00000174306.21	ZHX3	protein coding	-0.741902	2.43517e-20	-0.457008	1.25499e-08	-0.436218	1.62257e-07	-0.325444	9.10639e-05
ENSG00000004838.14	ZMYND10	protein coding	-1.26552	7.4229e-07	-1.75546	7.13687e-11	-1.09628	4.58325e-05	-0.697705	0.00411632
ENSG00000178338.11	ZNF354B	protein coding	-0.519891	0.00099186	-0.688296	9.30509e-06	-0.46583	0.00455206	0.333091	0.0340671
ENSG00000161298.18	ZNF382	protein coding	-0.55172	0.00116867	-0.469816	0.00511594	-0.571347	0.00108493	-0.447661	0.00912049
ENSG00000171295.13	ZNF440	protein coding	-0.549859	9.94276e-06	-0.487531	7.7769e-05	-0.306808	0.0203713	-0.325046	0.0128704
ENSG00000181444.13	ZNF467	protein coding	-0.599626	0.0452157	-1.43804	9.65423e-06	-1.20124	0.000376383	1.7726	2.1912e-09
ENSG00000243943.10	ZNF512	protein coding	-0.438376	0.000264577	-0.596694	3.31393e-07	-0.268747	0.0377674	-0.39864	0.00099808
ENSG00000186020.13	ZNF529	protein coding	-0.363638	0.00124415	-0.376975	0.000611385	-0.419648	0.000287656	-0.304774	0.00812714
ENSG00000164684.13	ZNF704	protein coding	-1.27247	3.12487e-33	-1.41317	2.16337e-40	-0.637135	3.77089e-09	0.418042	0.000107337
ENSG00000106479.11	ZNF862	protein coding	-0.60931	2.09467e-09	-0.68157	1.35244e-11	-0.278112	0.0121806	0.335703	0.00117566

## Sheet: IFNg DEGs
ENSEMBL ID	Gene Symbol	IFNγ Log2 Fold Change	IFNγ FDR p value
ENSG00000010030.14	ETV7	10.4649	1.42415e-33
ENSG00000117228.10	GBP1	9.86856	6.27341e-180
ENSG00000169245.6	CXCL10	9.61035	0.000555956
ENSG00000144821.10	MYH15	9.25321	2.46875e-48
ENSG00000162654.9	GBP4	9.23911	1.22142e-106
ENSG00000170703.15	TTLL6	8.89138	3.31715e-10
ENSG00000137959.16	IFI44L	8.66502	2.81915e-31
ENSG00000140511.12	HAPLN3	8.57103	6.5106e-76
ENSG00000169047.5	IRS1	8.19776	7.13492e-13
ENSG00000149131.17	SERPING1	8.1321	4.64804e-77
ENSG00000172183.15	ISG20	7.98415	1.426e-92
ENSG00000100336.17	APOL4	7.54843	4.55642e-62
ENSG00000131044.17	TTLL9	7.49995	2.39025e-16
ENSG00000111335.13	OAS2	7.39732	3.80006e-51
ENSG00000141574.8	SECTM1	7.25482	1.62425e-36
ENSG00000133106.15	EPSTI1	7.15783	1.43171e-79
ENSG00000154451.14	GBP5	6.85763	7.43882e-64
ENSG00000198019.13	FCGR1B	6.8216	1.41155e-36
ENSG00000168062.10	BATF2	6.70012	8.04011e-178
ENSG00000224389.9	C4B	6.69321	1.44811e-16
ENSG00000108700.5	CCL8	6.60666	1.19294e-11
ENSG00000090104.12	RGS1	6.578	2.62236e-37
ENSG00000157601.14	MX1	6.24108	1.96771e-33
ENSG00000205364.4	MT1M	6.22851	0.000121294
ENSG00000111331.13	OAS3	6.13357	3.09636e-78
ENSG00000165949.12	IFI27	6.00512	4.47088e-16
ENSG00000127831.11	VIL1	5.97775	3.2995e-10
ENSG00000185338.6	SOCS1	5.93731	1.45744e-58
ENSG00000108679.13	LGALS3BP	5.92745	3.83449e-56
ENSG00000081803.16	CADPS2	5.92368	6.48002e-09
ENSG00000223609.11	HBD	5.89345	9.95177e-101
ENSG00000134321.12	RSAD2	5.87018	1.35354e-116
ENSG00000188282.12	RUFY4	5.84953	7.60799e-06
ENSG00000205846.4	CLEC6A	5.77681	0.00475658
ENSG00000197721.17	CR1L	5.69096	4.61189e-07
ENSG00000164136.17	IL15	5.64072	2.93447e-23
ENSG00000188820.13	CALHM6	5.54069	1.84911e-17
ENSG00000130487.9	KLHDC7B	5.52781	2.21736e-87
ENSG00000168394.11	TAP1	5.48909	0
ENSG00000134470.21	IL15RA	5.46716	6.55892e-32
ENSG00000140105.18	WARS1	5.36732	0
ENSG00000126709.15	IFI6	5.36201	2.28775e-96
ENSG00000073861.3	TBX21	5.36192	4.64579e-11
ENSG00000140853.16	NLRC5	5.2643	2.92855e-289
ENSG00000204287.14	HLA-DRA	5.17521	3.7256e-17
ENSG00000179583.19	CIITA	5.17381	2.0303e-52
ENSG00000162645.13	GBP2	5.16814	1.2121e-66
ENSG00000223865.11	HLA-DPB1	5.15183	1.95553e-33
ENSG00000150337.13	FCGR1A	5.09284	5.68894e-59
ENSG00000204642.14	HLA-F	5.08543	5.44291e-292
ENSG00000135114.12	OASL	5.05255	9.56524e-24
ENSG00000152932.8	RAB3C	-2.00113	3.5829e-08
ENSG00000007264.15	MATK	-2.0174	6.62769e-13
ENSG00000205693.4	MANSC4	-2.01776	0.028969
ENSG00000184613.11	NELL2	-2.02776	1.66326e-15
ENSG00000188483.8	IER5L	-2.02875	8.44281e-06
ENSG00000198838.14	RYR3	-2.03865	2.13469e-09
ENSG00000145491.12	ROPN1L	-2.05933	0.0210543
ENSG00000154319.16	FAM167A	-2.06474	0.00011776
ENSG00000197467.16	COL13A1	-2.06835	1.12019e-15
ENSG00000121039.10	RDH10	-2.07959	8.93694e-38
ENSG00000185640.6	KRT79	-2.11753	7.73379e-20
ENSG00000167580.8	AQP2	-2.14525	0.0117331
ENSG00000145040.4	UCN2	-2.16232	0.023439
ENSG00000265190.7	ANXA8	-2.17011	1.84646e-24
ENSG00000213760.11	ATP6V1G2	-2.1793	4.52657e-08
ENSG00000115008.6	IL1A	-2.19138	6.44499e-07
ENSG00000140057.9	AK7	-2.19881	0.000715758
ENSG00000165731.20	RET	-2.2304	1.16269e-18
ENSG00000169213.7	RAB3B	-2.25142	4.31675e-11
ENSG00000163803.13	PLB1	-2.26192	9.43025e-09
ENSG00000110900.16	TSPAN11	-2.26705	0.0145329
ENSG00000157703.16	SVOPL	-2.28528	1.90831e-29
ENSG00000128594.8	LRRC4	-2.3013	3.05193e-05
ENSG00000170962.13	PDGFD	-2.30884	0.000804274
ENSG00000101280.8	ANGPT4	-2.3308	0.000923202
ENSG00000120833.14	SOCS2	-2.34887	2.32964e-61
ENSG00000159708.18	LRRC36	-2.37965	8.75765e-07
ENSG00000091622.16	PITPNM3	-2.40317	1.52224e-48
ENSG00000179088.15	C12orf42	-2.40395	1.20223e-08
ENSG00000112394.17	SLC16A10	-2.43338	0.00689745
ENSG00000164099.3	PRSS12	-2.44161	0.00855943
ENSG00000117152.14	RGS4	-2.44351	7.33397e-06
ENSG00000033122.21	LRRC7	-2.4459	4.06949e-05
ENSG00000182747.5	SLC35D3	-2.45459	0.000773054
ENSG00000171408.14	PDE7B	-2.47491	3.37621e-12
ENSG00000257008.6	GPR142	-2.50139	1.00539e-07
ENSG00000187699.10	C2orf88	-2.50304	4.45245e-05
ENSG00000074771.4	NOX3	-2.50657	0.000478304
ENSG00000150551.11	LYPD1	-2.5445	3.09309e-16
ENSG00000081138.14	CDH7	-2.55299	1.66869e-11
ENSG00000108984.15	MAP2K6	-2.59961	4.7246e-25
ENSG00000177675.9	CD163L1	-2.63106	0.00516218
ENSG00000121753.12	ADGRB2	-2.64987	6.28699e-73
ENSG00000133401.16	PDZD2	-2.66472	2.11115e-29
ENSG00000137834.15	SMAD6	-2.74073	1.84966e-06
ENSG00000176771.17	NCKAP5	-2.77239	1.2235e-19
ENSG00000105855.10	ITGB8	-2.82611	1.50737e-24
ENSG00000175874.10	CREG2	-3.02612	2.75088e-22
ENSG00000158220.14	ESYT3	-3.09337	2.97802e-06

## Sheet: IL-33 DEGs
ENSEMBL ID	Gene Symbol	IL-33 Log2 Fold Change	IL-33 FDR p value
ENSG00000105246.6	EBI3	10.6569	2.25414e-53
ENSG00000168334.9	XIRP1	10.3531	1.09824e-12
ENSG00000169194.9	IL13	10.0013	1.93799e-26
ENSG00000213949.10	ITGA1	9.80247	6.2042e-29
ENSG00000113525.10	IL5	9.46986	2.0572e-23
ENSG00000164399.5	IL3	8.76211	1.1747e-09
ENSG00000180616.9	SSTR2	8.07395	4.90249e-51
ENSG00000166016.6	ABTB2	8.00333	9.05562e-42
ENSG00000084636.18	COL16A1	7.81793	4.2599e-10
ENSG00000126353.3	CCR7	7.72407	4.60261e-18
ENSG00000140945.17	CDH13	7.41878	4.37212e-15
ENSG00000157570.12	TSPAN18	7.10691	4.91073e-22
ENSG00000149557.14	FEZ1	6.88296	1.62968e-16
ENSG00000162896.6	PIGR	6.79859	4.25057e-17
ENSG00000072163.20	LIMS2	6.67301	2.09093e-05
ENSG00000049249.9	TNFRSF9	6.59599	1.79078e-98
ENSG00000125726.11	CD70	6.58349	1.62165e-16
ENSG00000181374.8	CCL13	6.52553	1.15928e-08
ENSG00000132185.18	FCRLA	6.18706	3.14679e-18
ENSG00000084734.9	GCKR	6.18217	4.95884e-18
ENSG00000108702.4	CCL1	6.1476	7.58099e-35
ENSG00000136244.12	IL6	6.14252	1.41545e-06
ENSG00000164400.6	CSF2	6.08879	1.32738e-35
ENSG00000042062.13	RIPOR3	6.02993	1.2905e-09
ENSG00000122877.16	EGR2	6.00754	3.36648e-35
ENSG00000186407.7	CD300E	5.93312	5.5774e-06
ENSG00000169429.11	CXCL8	5.92456	1.12975e-29
ENSG00000095713.14	CRTAC1	5.91103	1.69815e-06
ENSG00000158050.5	DUSP2	5.65776	5.39993e-13
ENSG00000102195.10	GPR50	5.64097	0.0039731
ENSG00000028277.21	POU2F2	5.55222	8.11388e-48
ENSG00000108924.14	HLF	5.37793	1.11157e-17
ENSG00000175264.8	CHST1	5.37488	7.34903e-31
ENSG00000162692.12	VCAM1	5.28934	6.41288e-12
ENSG00000275302.2	CCL4	5.21385	3.68479e-18
ENSG00000104921.15	FCER2	5.17303	3.39843e-10
ENSG00000111837.12	MAK	5.16398	0.000387368
ENSG00000163661.4	PTX3	5.06604	4.21924e-58
ENSG00000083454.22	P2RX5	5.026	1.26192e-16
ENSG00000004799.8	PDK4	-2.00315	1.01012e-07
ENSG00000121743.4	GJA3	-2.01272	5.17274e-16
ENSG00000100100.13	PIK3IP1	-2.02467	1.47083e-33
ENSG00000076356.7	PLXNA2	-2.03346	6.59537e-24
ENSG00000133958.13	UNC79	-2.03472	4.5877e-14
ENSG00000078589.13	P2RY10	-2.04027	5.50154e-10
ENSG00000171227.7	TMEM37	-2.056	3.50385e-05
ENSG00000139974.16	SLC38A6	-2.06801	5.02498e-33
ENSG00000124772.12	CPNE5	-2.07627	1.66395e-27
ENSG00000158023.10	CFAP251	-2.08106	1.51345e-46
ENSG00000179088.15	C12orf42	-2.08194	1.67062e-07
ENSG00000096006.12	CRISP3	-2.09778	0.0129488
ENSG00000254827.6	SLC22A18AS	-2.09792	1.53076e-14
ENSG00000189057.11	FAM111B	-2.10355	7.00329e-05
ENSG00000133101.10	CCNA1	-2.11675	4.79538e-77
ENSG00000156886.12	ITGAD	-2.11824	7.95026e-08
ENSG00000159374.17	M1AP	-2.13183	7.99046e-34
ENSG00000134955.12	SLC37A2	-2.13253	1.54688e-11
ENSG00000186529.16	CYP4F3	-2.14568	0.00240627
ENSG00000118473.22	SGIP1	-2.14606	1.33498e-47
ENSG00000169397.3	RNASE3	-2.16784	0.00373292
ENSG00000117425.14	PTCH2	-2.17689	1.07853e-20
ENSG00000109674.4	NEIL3	-2.17903	0.00971661
ENSG00000285231.1	OOSP3	-2.18544	0.00528637
ENSG00000105366.15	SIGLEC8	-2.18552	3.12393e-107
ENSG00000005189.20	REXO5	-2.20757	4.30658e-33
ENSG00000105516.11	DBP	-2.23034	4.44139e-28
ENSG00000171659.15	GPR34	-2.23421	7.5357e-93
ENSG00000182667.14	NTM	-2.24099	3.25869e-24
ENSG00000136114.17	THSD1	-2.26439	1.36918e-06
ENSG00000168490.14	PHYHIP	-2.28433	0.000215543
ENSG00000144406.19	UNC80	-2.29593	9.26809e-05
ENSG00000179813.7	FAM216B	-2.30106	3.47236e-07
ENSG00000005884.18	ITGA3	-2.30332	5.20264e-66
ENSG00000007384.15	RHBDF1	-2.3171	1.03767e-69
ENSG00000197046.12	SIGLEC15	-2.32751	1.44377e-12
ENSG00000175262.14	C1orf127	-2.32964	8.59431e-05
ENSG00000144410.5	CPO	-2.33083	1.59367e-05
ENSG00000173083.15	HPSE	-2.33304	2.06192e-08
ENSG00000169507.9	SLC38A11	-2.35133	6.57521e-09
ENSG00000101197.13	BIRC7	-2.35327	2.26598e-38
ENSG00000134489.7	HRH4	-2.36189	7.15988e-29
ENSG00000122254.7	HS3ST2	-2.3886	1.02827e-22
ENSG00000118520.15	ARG1	-2.38901	0.0195935
ENSG00000213937.4	CLDN9	-2.42346	2.60624e-06
ENSG00000088827.12	SIGLEC1	-2.4308	2.44006e-19
ENSG00000103375.11	AQP8	-2.44326	4.22214e-12
ENSG00000150637.9	CD226	-2.44989	2.15015e-43
ENSG00000236320.4	SLFN14	-2.50792	1.98652e-41
ENSG00000159871.15	LYPD5	-2.54812	0.00669883
ENSG00000160678.12	S100A1	-2.5488	0.00587314
ENSG00000175874.10	CREG2	-2.55402	9.36899e-19
ENSG00000221866.9	PLXNA4	-2.55513	2.15917e-24
ENSG00000105371.10	ICAM4	-2.59859	3.65924e-69
ENSG00000162458.13	FBLIM1	-2.62106	7.28625e-05
ENSG00000161681.16	SHANK1	-2.62141	0.000433703
ENSG00000155792.10	DEPTOR	-2.62821	6.34816e-35
ENSG00000185666.15	SYN3	-2.6348	1.08665e-07
ENSG00000117152.14	RGS4	-2.63576	1.44914e-06
ENSG00000174611.12	KY	-2.63767	9.64088e-10
ENSG00000178573.7	MAF	-2.64452	4.20977e-59
ENSG00000144820.8	ADGRG7	-2.64814	0.000126837
ENSG00000153714.6	LURAP1L	-2.68017	7.80959e-51
ENSG00000156475.18	PPP2R2B	-2.68974	6.00467e-20
ENSG00000175426.11	PCSK1	-2.69255	0.00800552
ENSG00000124302.13	CHST8	-2.70393	4.82553e-56
ENSG00000161381.14	PLXDC1	-2.71618	3.87257e-30
ENSG00000120896.13	SORBS3	-2.73413	8.07361e-101
ENSG00000183695.3	MRGPRX2	-2.73632	3.93236e-18
ENSG00000040608.14	RTN4R	-2.84194	1.20982e-82
ENSG00000187808.5	SOWAHD	-2.89541	2.56033e-06
ENSG00000092067.6	CEBPE	-2.92047	0.000327621
ENSG00000155719.18	OTOA	-2.92462	5.1993e-20
ENSG00000186049.8	KRT73	-2.92781	2.03182e-08
ENSG00000136546.16	SCN7A	-2.99201	2.29414e-09
ENSG00000185924.7	RTN4RL1	-3.00683	3.42991e-06
ENSG00000120457.12	KCNJ5	-3.01169	3.4165e-36
ENSG00000186204.15	CYP4F12	-3.03017	1.80735e-16
ENSG00000167880.8	EVPL	-3.08373	8.25786e-26
ENSG00000173210.20	ABLIM3	-3.08778	3.94234e-52
ENSG00000109906.14	ZBTB16	-3.10348	3.75327e-35
ENSG00000124721.18	DNAH8	-3.10853	1.43744e-14
ENSG00000250722.6	SELENOP	-3.13569	2.01737e-10
ENSG00000125355.16	TMEM255A	-3.13831	5.56755e-11
ENSG00000086548.9	CEACAM6	-3.15916	0.000698591
ENSG00000164946.20	FREM1	-3.20172	5.06971e-133
ENSG00000122711.9	SPINK4	-3.30285	3.2075e-10
ENSG00000092051.17	JPH4	-3.35979	7.25453e-187
ENSG00000150594.7	ADRA2A	-3.39613	1.27221e-10
ENSG00000117115.13	PADI2	-3.4684	3.23062e-117
ENSG00000244476.3	ERVFRD-1	-3.48416	3.90109e-36
ENSG00000100362.13	PVALB	-3.54456	3.20312e-23
ENSG00000204687.4	MAS1L	-3.58129	7.23803e-47
ENSG00000204539.4	CDSN	-3.64848	4.08926e-13
ENSG00000104537.17	ANXA13	-3.67805	0.0130622
ENSG00000184185.10	KCNJ12	-3.70859	1.57351e-05
ENSG00000155974.12	GRIP1	-3.80222	0.0016887
ENSG00000180383.3	DEFB124	-3.97207	6.91677e-07
ENSG00000088320.4	REM1	-4.20711	1.88115e-48
ENSG00000170486.11	KRT72	-4.30514	4.21705e-09
ENSG00000171303.7	KCNK3	-4.49289	4.00237e-12
ENSG00000145198.14	VWA5B2	-5.70334	4.78388e-09

## Sheet: IL-4+IL-13 DEGs
ENSEMBL ID	Gene Symbol	IL-4+IL-13 Log2 Fold Change	IL-4+IL-13 FDR p value
ENSG00000182575.8	NXPH3	8.48714	2.695e-23
ENSG00000189221.10	MAOA	8.22745	1.16169e-60
ENSG00000181374.8	CCL13	7.69246	1.79107e-11
ENSG00000183914.14	DNAH2	7.65877	2.02626e-40
ENSG00000152207.7	CYSLTR2	7.16537	1.03382e-25
ENSG00000164399.5	IL3	7.08478	3.47673e-06
ENSG00000104921.15	FCER2	6.07031	3.01665e-13
ENSG00000124491.16	F13A1	5.86047	1.17631e-08
ENSG00000114646.10	CSPG5	5.79568	7.78686e-21
ENSG00000185338.6	SOCS1	5.79434	3.47954e-55
ENSG00000005471.19	ABCB4	5.75978	3.31874e-06
ENSG00000188822.8	CNR2	5.63387	1.8081e-77
ENSG00000113525.10	IL5	5.43367	2.11805e-08
ENSG00000255274.9	SMIM35	5.37186	2.41916e-07
ENSG00000151693.11	ASAP2	-2.0188	0.000156138
ENSG00000120457.12	KCNJ5	-2.02385	3.01988e-18
ENSG00000070182.21	SPTB	-2.03751	8.53784e-36
ENSG00000137473.18	TTC29	-2.03883	7.55786e-07
ENSG00000173898.14	SPTBN2	-2.18686	4.76549e-06
ENSG00000084710.14	EFR3B	-2.18893	1.49078e-34
ENSG00000128594.8	LRRC4	-2.19641	0.000130492
ENSG00000169213.7	RAB3B	-2.256	2.10457e-10
ENSG00000106018.14	VIPR2	-2.3059	0.000350517
ENSG00000188730.5	VWC2	-2.38157	1.38333e-26
ENSG00000142733.17	MAP3K6	-2.40936	5.36728e-22
ENSG00000114315.4	HES1	-2.42241	1.6129e-23
ENSG00000124302.13	CHST8	-2.4445	7.55003e-44
ENSG00000206150.4	RNASE13	-2.63359	0.00542035
ENSG00000134853.12	PDGFRA	-2.70672	3.76163e-10
ENSG00000156920.11	ADGRG4	-2.86808	2.63518e-08
ENSG00000173210.20	ABLIM3	-2.89413	4.60575e-44

## Sheet: TGFb DEGs
ENSEMBL ID	Gene Symbol	TGFβ Log2 Fold Change	TGFβ FDR p value
ENSG00000163520.14	FBLN2	7.34756	3.15704e-37
ENSG00000198570.6	RD3	7.29777	6.16107e-20
ENSG00000105088.8	OLFM2	7.13605	3.66903e-21
ENSG00000115718.18	PROC	7.03781	1.29665e-09
ENSG00000277531.2	PNMA8C	6.95334	1.18169e-05
ENSG00000143333.7	RGS16	6.72566	3.20299e-27
ENSG00000187634.12	SAMD11	6.08658	5.46767e-07
ENSG00000115828.17	QPCT	6.05052	4.72841e-26
ENSG00000166922.8	SCG5	5.95537	1.30368e-05
ENSG00000137834.15	SMAD6	5.78879	2.88512e-41
ENSG00000132185.18	FCRLA	5.6524	2.42327e-15
ENSG00000087245.13	MMP2	5.58939	6.78204e-39
ENSG00000159640.17	ACE	5.40157	1.08128e-18
ENSG00000090104.12	RGS1	5.16337	2.27443e-23
ENSG00000084636.18	COL16A1	5.15609	3.34308e-05
ENSG00000183813.7	CCR4	-2.00598	2.77865e-15
ENSG00000077984.6	CST7	-2.00697	5.07098e-60
ENSG00000167900.12	TK1	-2.01081	1.20881e-06
ENSG00000145700.10	ANKRD31	-2.01565	1.71672e-10
ENSG00000155719.18	OTOA	-2.02494	7.82155e-12
ENSG00000167880.8	EVPL	-2.02853	1.57203e-12
ENSG00000100162.15	CENPM	-2.03738	5.24981e-05
ENSG00000181523.13	SGSH	-2.03791	7.15176e-11
ENSG00000081138.14	CDH7	-2.04431	1.75862e-08
ENSG00000133958.13	UNC79	-2.06231	5.28514e-14
ENSG00000040608.14	RTN4R	-2.09271	1.55765e-52
ENSG00000187997.11	C17orf99	-2.10235	1.78716e-19
ENSG00000158022.7	TRIM63	-2.10343	2.01315e-20
ENSG00000121039.10	RDH10	-2.11878	4.60892e-38
ENSG00000204020.6	LIPN	-2.13967	2.92574e-37
ENSG00000168497.5	CAVIN2	-2.14515	2.52146e-32
ENSG00000109819.9	PPARGC1A	-2.14678	0.00165284
ENSG00000099399.6	MAGEB2	-2.15437	1.51476e-12
ENSG00000163492.15	CCDC141	-2.15578	1.57574e-27
ENSG00000166833.22	NAV2	-2.15579	0.00670219
ENSG00000166426.8	CRABP1	-2.15885	0.00133171
ENSG00000204136.11	GGTA1	-2.16145	9.58836e-08
ENSG00000156920.11	ADGRG4	-2.17132	1.04097e-06
ENSG00000186204.15	CYP4F12	-2.17379	8.26135e-10
ENSG00000164400.6	CSF2	-2.18064	2.58228e-05
ENSG00000181773.7	GPR3	-2.18112	0.0192247
ENSG00000197629.6	MPEG1	-2.18392	2.50532e-18
ENSG00000182612.10	TSPAN10	-2.18876	3.8785e-31
ENSG00000088827.12	SIGLEC1	-2.20587	2.22599e-16
ENSG00000162433.15	AK4	-2.21307	6.33929e-11
ENSG00000198910.14	L1CAM	-2.21736	9.87083e-31
ENSG00000186810.8	CXCR3	-2.22362	5.94531e-07
ENSG00000101412.13	E2F1	-2.22749	9.98551e-12
ENSG00000197635.11	DPP4	-2.25303	1.19234e-18
ENSG00000102098.19	SCML2	-2.2647	1.81547e-05
ENSG00000121743.4	GJA3	-2.26755	4.55586e-19
ENSG00000166803.14	PCLAF	-2.2799	0.00376497
ENSG00000155657.28	TTN	-2.28169	2.40767e-32
ENSG00000276043.5	UHRF1	-2.29196	6.01363e-10
ENSG00000223609.11	HBD	-2.30093	1.0115e-10
ENSG00000135414.10	GDF11	-2.3193	3.19635e-22
ENSG00000107485.18	GATA3	-2.32134	1.19574e-20
ENSG00000203867.8	RBM20	-2.32638	6.38933e-10
ENSG00000160013.9	PTGIR	-2.339	1.35358e-07
ENSG00000140534.14	TICRR	-2.3418	2.8446e-07
ENSG00000050628.20	PTGER3	-2.34452	1.67193e-68
ENSG00000070731.11	ST6GALNAC2	-2.34584	1.21266e-07
ENSG00000112319.19	EYA4	-2.34759	3.03592e-05
ENSG00000134569.10	LRP4	-2.35855	1.22566e-19
ENSG00000196549.12	MME	-2.37042	1.27076e-07
ENSG00000174371.17	EXO1	-2.38046	2.2104e-06
ENSG00000165891.16	E2F7	-2.3912	1.30681e-08
ENSG00000092009.10	CMA1	-2.39468	9.70567e-28
ENSG00000133101.10	CCNA1	-2.49371	2.97524e-104
ENSG00000154175.18	ABI3BP	-2.52208	5.71827e-26
ENSG00000168078.10	PBK	-2.53456	9.39406e-06
ENSG00000173599.15	PC	-2.54441	3.80124e-67
ENSG00000084734.9	GCKR	-2.55748	0.0224932
ENSG00000185924.7	RTN4RL1	-2.58341	3.7345e-05
ENSG00000133317.16	LGALS12	-2.59579	1.28993e-08
ENSG00000128594.8	LRRC4	-2.59631	4.72036e-06
ENSG00000171596.7	NMUR1	-2.60721	2.17886e-12
ENSG00000169507.9	SLC38A11	-2.64215	8.24599e-10
ENSG00000093009.11	CDC45	-2.64576	5.95093e-07
ENSG00000124302.13	CHST8	-2.6519	4.76276e-53
ENSG00000080644.16	CHRNA3	-2.65284	0.00209154
ENSG00000183695.3	MRGPRX2	-2.6536	7.60748e-17
ENSG00000176635.18	HORMAD2	-2.65382	1.98738e-13
ENSG00000136114.17	THSD1	-2.66336	3.28889e-08
ENSG00000106018.14	VIPR2	-2.66552	2.91917e-05
ENSG00000122711.9	SPINK4	-2.66794	1.83205e-08
ENSG00000184613.11	NELL2	-2.67879	2.80659e-23
ENSG00000198838.14	RYR3	-2.73539	1.57189e-15
ENSG00000134489.7	HRH4	-2.75594	1.54167e-35
ENSG00000235162.9	C12orf75	-2.78087	1.28648e-27
ENSG00000180383.3	DEFB124	-2.81173	2.06016e-05
ENSG00000105855.10	ITGB8	-2.87517	6.8731e-25
ENSG00000124191.18	TOX2	-2.87535	7.89733e-28
ENSG00000143476.18	DTL	-2.87872	7.56941e-14
ENSG00000065328.17	MCM10	-2.87979	6.44539e-06
ENSG00000117971.12	CHRNB4	-2.88687	0.00335888
ENSG00000152056.17	AP1S3	-2.91581	4.17292e-32
ENSG00000106178.7	CCL24	-2.92313	0.0143152
ENSG00000134363.12	FST	-2.93644	1.73618e-48
ENSG00000175040.6	CHST2	-2.94047	3.75853e-99
ENSG00000171848.16	RRM2	-2.95965	7.01745e-16
ENSG00000204539.4	CDSN	-3.01225	4.56405e-11
ENSG00000117152.14	RGS4	-3.01815	1.88591e-07
ENSG00000033122.21	LRRC7	-3.08965	6.17302e-06
ENSG00000182732.18	RGS6	-3.10973	0.000166024
ENSG00000145423.5	SFRP2	-3.12139	0.000715322
ENSG00000088320.4	REM1	-3.123	5.83881e-34
ENSG00000007866.22	TEAD3	-3.19819	0.00547543
ENSG00000124721.18	DNAH8	-3.20713	1.44135e-14
ENSG00000276600.5	RAB7B	-3.2823	7.19684e-29
ENSG00000164120.14	HPGD	-3.33341	8.56692e-158
ENSG00000172238.6	ATOH1	-3.34908	2.31704e-48
ENSG00000007968.7	E2F2	-3.41375	1.18839e-07
ENSG00000084674.15	APOB	-3.45386	0.00950814
ENSG00000184185.10	KCNJ12	-3.54026	6.68581e-05
ENSG00000162981.14	LRATD1	-3.59167	1.44835e-08
ENSG00000136160.17	EDNRB	-3.62234	3.15175e-57
ENSG00000129173.13	E2F8	-3.64085	1.33362e-13
ENSG00000189057.11	FAM111B	-3.72122	1.13375e-07
ENSG00000141622.14	RNF165	-3.84089	0.00129439
ENSG00000132514.14	CLEC10A	-3.89751	8.0062e-12
ENSG00000121440.15	PDZRN3	-3.92446	0.00677305
ENSG00000253598.3	SLC10A5	-4.11908	2.65744e-22
ENSG00000163618.18	CADPS	-4.31547	1.34979e-28
ENSG00000179813.7	FAM216B	-4.54709	2.70815e-14
ENSG00000177984.7	LCN15	-4.59708	7.69255e-19
ENSG00000178538.10	CA8	-4.83168	9.93217e-75
ENSG00000169213.7	RAB3B	-5.09309	7.9866e-28
ENSG00000168546.11	GFRA2	-5.45345	0.000194233
ENSG00000147642.17	SYBU	-5.99164	2.71025e-14
ENSG00000204296.11	TSBP1	-6.12825	2.20313e-07
